# Supplementary material for: Propane-1,2-diaminium tris­(pyridine-2,6-dicarboxyl­ato-κ3 O 2,N,O 6)zirconate(IV) trihydrate
Source: Acta Crystallogr Sect E Struct Rep Online. 2011 Apr 13;67(Pt 5):m587. doi: 10.1107/S1600536811008488 (PMC3089104; doi:10.1107/S1600536811008488)
Supplement: Supplementary file 1 [file e-67-0m587-sup1.cif]

##############################################################################
#                                                                            #
# This CIF contains the data in a paper accepted for publication in          #
# Acta Crystallographica Section E. It conforms to the requirements of       #
# Notes for Authors for Acta Crystallographica Section E, and has been       #
# peer reviewed under the auspices of the IUCr Commission on Journals.       #
#                                                                            #
# Full details of the Crystallographic Information File format               #
# are given in the paper "The Crystallographic Information File (CIF):       #
# a New Standard Archive File for Crystallography" by S. R. Hall, F. H.      #
# Allen and I. D. Brown [Acta Cryst. (1991), A47, 655-685].                  #
#                                                                            #
# The current version of the core CIF dictionary is obtainable from          #
# ftp://ftp.iucr.org/pub/cif_core.dic.                                       #
#                                                                            #
# Software is freely available for graphical display of the structure(s)     #
# in this CIF. For information consult the CIF software page                 #
# http://www.iucr.org/resources/cif/software.                                #
#                                                                            #
# This file may be used for bona fide research purposes within the           #
# scientific community so long as proper attribution is given to the journal # 
# article from which it was obtained.                                        #
#                                                                            #
##############################################################################
data_I
_audit_creation_method     SHELXL-97
_chemical_name_systematic
;
Propane-1,2-diaminium tris(pyridine-2,6-dicarboxylato-
\k^3^<i>O</i>^2^,<i>N</i>,<i>O</i>^6^)zirconate(IV) trihydrate
;
_chemical_name_common     ?
_chemical_formula_moiety     'C3 H12 N2 2+, C21 H9 N3 O12 Zr 2-, 3(H2 O)'
_chemical_formula_sum     'C24 H27 N5 O15 Zr'
_chemical_formula_iupac     '(C3 H12 N2) [Zr (C7 H3 N O4)3], 3H2 O'
_chemical_formula_weight     716.73
_chemical_melting_point     ?
_symmetry_cell_setting     monoclinic
_symmetry_space_group_name_H-M     'P 21/n'
_symmetry_space_group_name_Hall     '-P 2yn'
loop_
    _symmetry_equiv_pos_as_xyz
    'x, y, z'
    '-x+1/2, y+1/2, -z+1/2'
    '-x, -y, -z'
    'x-1/2, -y-1/2, z-1/2'
_cell_length_a     10.515(2)
_cell_length_b     19.195(4)
_cell_length_c     14.149(3)
_cell_angle_alpha     90.00
_cell_angle_beta     103.39(3)
_cell_angle_gamma     90.00
_cell_volume     2778.1(10)
_cell_formula_units_Z     4
_cell_measurement_reflns_used     7481
_cell_measurement_theta_min     2.12
_cell_measurement_theta_max     29.21
_cell_measurement_temperature     298(2)
_exptl_crystal_description     prism
_exptl_crystal_colour     colorless
_exptl_crystal_size_max     0.25
_exptl_crystal_size_mid     0.15
_exptl_crystal_size_min     0.15
_exptl_crystal_density_diffrn     1.714
_exptl_crystal_density_meas     ?
_exptl_crystal_density_method     'not measured'
_exptl_crystal_F_000     1464
_exptl_absorpt_coefficient_mu     0.482
_exptl_absorpt_correction_type     numerical
_exptl_absorpt_process_details     '(X-SHAPE and X-RED32; Stoe & Cie, 2005)'
_exptl_absorpt_correction_T_min     0.915
_exptl_absorpt_correction_T_max     0.926
_exptl_special_details
;
;
_diffrn_ambient_temperature     298(2)
_diffrn_radiation_type     MoK\a
_diffrn_radiation_wavelength     0.71073
_diffrn_radiation_source     'fine-focus sealed tube'
_diffrn_radiation_monochromator     graphite
_diffrn_measurement_device_type     'Stoe IPDS II'
_diffrn_measurement_method     'rotation method'
_diffrn_detector_area_resol_mean     ?
_diffrn_reflns_number     21838
_diffrn_reflns_av_R_equivalents     0.1329
_diffrn_reflns_av_sigmaI/netI     0.1075
_diffrn_reflns_theta_min     2.12
_diffrn_reflns_theta_max     29.21
_diffrn_reflns_theta_full     29.21
_diffrn_measured_fraction_theta_max     0.992
_diffrn_measured_fraction_theta_full     0.992
_diffrn_reflns_limit_h_min     -14
_diffrn_reflns_limit_h_max     11
_diffrn_reflns_limit_k_min     -26
_diffrn_reflns_limit_k_max     26
_diffrn_reflns_limit_l_min     -19
_diffrn_reflns_limit_l_max     19
_diffrn_standards_number     0
_diffrn_standards_interval_count     ?
_diffrn_standards_interval_time     ?
_diffrn_standards_decay_%     ?
_refine_special_details
;
Refinement of <i>F</i>^2^ against ALL reflections. The weighted <i>R</i>-factor
<i>wR</i> and goodness of fit <i>S</i> are based on <i>F</i>^2^, conventional
<i>R</i>-factors <i>R</i> are based on <i>F</i>, with <i>F</i> set to zero for
negative <i>F</i>^2^. The threshold expression of <i>F</i>^2^ >
\s(<i>F</i>^2^) is used only for calculating <i>R</i>-factors(gt) <i>etc</i>.
and is not relevant to the choice of reflections for refinement.
<i>R</i>-factors based on <i>F</i>^2^ are statistically about twice as large
as those based on <i>F</i>, and <i>R</i>- factors based on ALL data will be
even larger.
;
_reflns_number_total     7481
_reflns_number_gt     5264
_reflns_threshold_expression     I>2sigma(I)
_refine_ls_structure_factor_coef     Fsqd
_refine_ls_matrix_type     full
_refine_ls_R_factor_all     0.1282
_refine_ls_R_factor_gt     0.0863
_refine_ls_wR_factor_gt     0.1882
_refine_ls_wR_factor_ref     0.2055
_refine_ls_goodness_of_fit_ref     1.179
_refine_ls_restrained_S_all     1.178
_refine_ls_number_reflns     7481
_refine_ls_number_parameters     427
_refine_ls_number_restraints     7
_refine_ls_hydrogen_treatment     mixed
_refine_ls_weighting_scheme     calc
_refine_ls_weighting_details
         'calc w=1/[\s^2^(Fo^2^)+(0.0753P)^2^+3.9962P] where P=(Fo^2^+2Fc^2^)/3'
_atom_sites_solution_hydrogens     geom
_atom_sites_solution_primary     direct
_atom_sites_solution_secondary     difmap
_refine_ls_shift/su_max     0.001
_refine_ls_shift/su_mean     0.000
_refine_diff_density_max     1.092
_refine_diff_density_min     -0.766
_refine_ls_extinction_method     none
_refine_ls_extinction_coef     ?
loop_
    _atom_type_symbol
    _atom_type_description
    _atom_type_scat_dispersion_real
    _atom_type_scat_dispersion_imag
    _atom_type_scat_source
    'C' 'C' 0.0033 0.0016
                         'International Tables Vol C Tables 4.2.6.8 and 6.1.1.4'
    'H' 'H' 0.0000 0.0000
                         'International Tables Vol C Tables 4.2.6.8 and 6.1.1.4'
    'N' 'N' 0.0061 0.0033
                         'International Tables Vol C Tables 4.2.6.8 and 6.1.1.4'
    'O' 'O' 0.0106 0.0060
                         'International Tables Vol C Tables 4.2.6.8 and 6.1.1.4'
    'Cl' 'Cl' 0.1484 0.1585
                         'International Tables Vol C Tables 4.2.6.8 and 6.1.1.4'
    'Zr' 'Zr' -2.9673 0.5597
                         'International Tables Vol C Tables 4.2.6.8 and 6.1.1.4'
_computing_data_collection     'X-AREA (Stoe & Cie, 2005)'
_computing_cell_refinement     'X-AREA (Stoe & Cie, 2005)'
_computing_data_reduction     'X-AREA (Stoe & Cie, 2005)'
_computing_structure_solution     'SHELXS97 (Sheldrick, 2008)'
_computing_structure_refinement     'SHELXL97 (Sheldrick, 2008)'
_computing_molecular_graphics     'ORTEP-3 for Windows (Farrugia, 1997)'
_computing_publication_material     'WinGX (Farrugia, 1999)'
loop_
    _atom_site_type_symbol
    _atom_site_label
    _atom_site_fract_x
    _atom_site_fract_y
    _atom_site_fract_z
    _atom_site_U_iso_or_equiv
    _atom_site_adp_type
    _atom_site_calc_flag
    _atom_site_refinement_flags
    _atom_site_occupancy
    _atom_site_symmetry_multiplicity
    _atom_site_disorder_assembly
    _atom_site_disorder_group
    C C18 1.0667(8) 0.5828(4) 0.6397(5) 0.0486(18) Uani d . 1 1 . .
    H H18 1.0902 0.5663 0.7032 0.058 Uiso calc R 1 1 . .
    O O13 0.3681(10) 0.8559(3) 0.2972(5) 0.084(2) Uani d D 1 1 . .
    O O14 0.5141(7) 0.8422(4) 0.4841(5) 0.0666(18) Uani d D 1 1 . .
    Zr Zr1 0.93403(5) 0.68252(3) 0.29848(3) 0.02015(14) Uani d . 1 1 . .
    O O11 0.7886(4) 0.6046(2) 0.3278(3) 0.0299(9) Uani d . 1 1 . .
    O O5 1.0314(4) 0.7169(2) 0.1812(3) 0.0285(8) Uani d . 1 1 . .
    O O9 1.1276(4) 0.7203(2) 0.3786(3) 0.0281(8) Uani d . 1 1 . .
    O O3 0.7472(4) 0.7187(2) 0.2025(3) 0.0281(8) Uani d . 1 1 . .
    N N2 0.9428(5) 0.8044(2) 0.2844(3) 0.0250(9) Uani d . 1 1 . .
    O O7 0.8366(4) 0.7374(2) 0.4015(3) 0.0318(9) Uani d . 1 1 . .
    O O1 1.0691(4) 0.5933(2) 0.2947(3) 0.0311(9) Uani d . 1 1 . .
    N N3 0.9968(5) 0.6338(2) 0.4535(3) 0.0242(9) Uani d . 1 1 . .
    N N1 0.8636(5) 0.6103(2) 0.1615(3) 0.0242(9) Uani d . 1 1 . .
    O O4 0.5741(4) 0.7014(3) 0.0797(3) 0.0364(10) Uani d . 1 1 . .
    C C7 0.6845(6) 0.6870(3) 0.1263(4) 0.0279(11) Uani d . 1 1 . .
    C C15 1.1900(6) 0.6989(3) 0.4611(4) 0.0254(11) Uani d . 1 1 . .
    O O6 1.1211(5) 0.7982(3) 0.1045(3) 0.0385(10) Uani d . 1 1 . .
    O O2 1.1365(5) 0.5005(2) 0.2250(4) 0.0421(11) Uani d . 1 1 . .
    O O8 0.7646(6) 0.8342(3) 0.4614(4) 0.0499(13) Uani d . 1 1 . .
    C C6 0.7542(6) 0.6251(3) 0.0975(4) 0.0278(11) Uani d . 1 1 . .
    C C2 0.9348(6) 0.5542(3) 0.1484(4) 0.0282(11) Uani d . 1 1 . .
    C C9 1.0020(6) 0.8333(3) 0.2204(4) 0.0267(11) Uani d . 1 1 . .
    C C1 1.0562(6) 0.5475(3) 0.2271(4) 0.0276(11) Uani d . 1 1 . .
    C C8 1.0568(5) 0.7797(3) 0.1625(4) 0.0266(11) Uani d . 1 1 . .
    C C14 0.8231(6) 0.8035(3) 0.4075(4) 0.0307(12) Uani d . 1 1 . .
    C C13 0.8855(6) 0.8446(3) 0.3394(4) 0.0287(12) Uani d . 1 1 . .
    O O10 1.3031(4) 0.7132(3) 0.5023(3) 0.0359(10) Uani d . 1 1 . .
    O O12 0.6980(5) 0.5485(3) 0.4335(3) 0.0429(11) Uani d . 1 1 . .
    C C16 1.1115(6) 0.6500(3) 0.5102(4) 0.0273(11) Uani d . 1 1 . .
    C C4 0.7813(8) 0.5259(4) 0.0028(5) 0.0460(17) Uani d . 1 1 . .
    H H4 0.7531 0.4974 -0.0511 0.055 Uiso calc R 1 1 . .
    C C20 0.9149(6) 0.5919(3) 0.4871(4) 0.0283(11) Uani d . 1 1 . .
    C C21 0.7902(6) 0.5797(3) 0.4117(4) 0.0308(12) Uani d . 1 1 . .
    C C3 0.8944(7) 0.5103(3) 0.0707(5) 0.0375(14) Uani d . 1 1 . .
    H H3 0.9426 0.4707 0.0639 0.045 Uiso calc R 1 1 . .
    C C11 0.9459(8) 0.9464(3) 0.2640(5) 0.0440(17) Uani d . 1 1 . .
    H H11 0.9467 0.9946 0.2570 0.053 Uiso calc R 1 1 . .
    C C5 0.7101(7) 0.5843(4) 0.0153(5) 0.0406(15) Uani d . 1 1 . .
    H H5 0.6342 0.5961 -0.0303 0.049 Uiso calc R 1 1 . .
    C C19 0.9465(8) 0.5654(4) 0.5800(5) 0.0440(16) Uani d . 1 1 . .
    H H19 0.8887 0.5365 0.6022 0.053 Uiso calc R 1 1 . .
    C C12 0.8857(7) 0.9168(3) 0.3310(5) 0.0378(14) Uani d . 1 1 . .
    H H12 0.8460 0.9445 0.3698 0.045 Uiso calc R 1 1 . .
    C C17 1.1515(6) 0.6252(4) 0.6036(4) 0.0363(14) Uani d . 1 1 . .
    H H17 1.2335 0.6365 0.6417 0.044 Uiso calc R 1 1 . .
    C C10 1.0048(7) 0.9048(3) 0.2074(5) 0.0380(14) Uani d . 1 1 . .
    H H10 1.0453 0.9241 0.1617 0.046 Uiso calc R 1 1 . .
    N N5 0.3816(6) 0.7484(3) 0.1693(4) 0.0407(13) Uani d . 1 1 . .
    H H5A 0.3872 0.7903 0.1969 0.061 Uiso calc R 1 1 . .
    H H5B 0.3091 0.7460 0.1222 0.061 Uiso calc R 1 1 . .
    H H5C 0.4509 0.7413 0.1444 0.061 Uiso calc R 1 1 . .
    C C23 0.3774(7) 0.6935(4) 0.2445(5) 0.0379(14) Uani d . 1 1 . .
    H H23 0.3049 0.7040 0.2751 0.045 Uiso calc R 1 1 . .
    C C22 0.5033(7) 0.6975(4) 0.3206(5) 0.0419(16) Uani d . 1 1 . .
    H H22A 0.5725 0.6760 0.2958 0.050 Uiso calc R 1 1 . .
    H H22B 0.5263 0.7460 0.3342 0.050 Uiso calc R 1 1 . .
    N N4 0.4933(6) 0.6623(4) 0.4117(4) 0.0493(16) Uani d . 1 1 . .
    H H4A 0.4389 0.6860 0.4394 0.074 Uiso calc R 1 1 . .
    H H4B 0.5720 0.6605 0.4520 0.074 Uiso calc R 1 1 . .
    H H4C 0.4631 0.6192 0.3983 0.074 Uiso calc R 1 1 . .
    C C24 0.3509(10) 0.6242(4) 0.1930(5) 0.053(2) Uani d . 1 1 . .
    H H24A 0.4143 0.6165 0.1549 0.080 Uiso calc R 1 1 . .
    H H24B 0.2648 0.6246 0.1512 0.080 Uiso calc R 1 1 . .
    H H24C 0.3569 0.5877 0.2401 0.080 Uiso calc R 1 1 . .
    O O15 0.6503(7) 0.4645(4) 0.5884(5) 0.077(2) Uani d D 1 1 . .
    H H15A 0.672(13) 0.485(7) 0.531(7) 0.115 Uiso d D 1 1 . .
    H H14A 0.497(14) 0.820(7) 0.537(8) 0.115 Uiso d D 1 1 . .
    H H14B 0.592(6) 0.835(7) 0.479(10) 0.115 Uiso d D 1 1 . .
    H H13A 0.426(11) 0.870(7) 0.340(8) 0.115 Uiso d D 1 1 . .
    H H13B 0.342(13) 0.892(4) 0.271(8) 0.115 Uiso d D 1 1 . .
    H H15B 0.728(6) 0.453(8) 0.601(10) 0.115 Uiso d D 1 1 . .
loop_
    _atom_site_aniso_label
    _atom_site_aniso_U_11
    _atom_site_aniso_U_22
    _atom_site_aniso_U_33
    _atom_site_aniso_U_12
    _atom_site_aniso_U_13
    _atom_site_aniso_U_23
    C18 0.053(4) 0.059(4) 0.029(3) -0.008(4) 0.000(3) 0.019(3)
    O13 0.141(8) 0.037(3) 0.070(4) 0.017(4) 0.017(5) -0.005(3)
    O14 0.072(4) 0.072(4) 0.066(4) 0.018(4) 0.037(3) 0.026(3)
    Zr1 0.0211(2) 0.0215(2) 0.0184(2) 0.0005(2) 0.00570(16) 0.0007(2)
    O11 0.032(2) 0.032(2) 0.0257(18) -0.0045(17) 0.0058(16) 0.0019(16)
    O5 0.035(2) 0.027(2) 0.0275(19) 0.0021(17) 0.0147(17) -0.0016(15)
    O9 0.029(2) 0.028(2) 0.0282(19) -0.0051(16) 0.0097(16) 0.0039(15)
    O3 0.030(2) 0.029(2) 0.0250(18) 0.0030(16) 0.0057(16) -0.0003(15)
    N2 0.026(2) 0.024(2) 0.027(2) 0.0010(18) 0.0093(18) -0.0020(16)
    O7 0.038(2) 0.034(2) 0.0275(19) 0.0006(18) 0.0161(18) 0.0001(17)
    O1 0.037(2) 0.031(2) 0.0264(19) 0.0058(18) 0.0080(17) 0.0005(16)
    N3 0.027(2) 0.024(2) 0.023(2) -0.0020(18) 0.0079(18) 0.0026(17)
    N1 0.026(2) 0.025(2) 0.023(2) 0.0015(18) 0.0070(18) 0.0011(17)
    O4 0.024(2) 0.047(3) 0.037(2) 0.0043(18) 0.0039(18) 0.0041(19)
    C7 0.030(3) 0.028(3) 0.027(2) -0.003(2) 0.010(2) 0.004(2)
    C15 0.025(3) 0.024(3) 0.027(2) 0.001(2) 0.007(2) -0.0047(19)
    O6 0.037(2) 0.049(3) 0.034(2) -0.001(2) 0.0153(19) 0.0118(19)
    O2 0.043(3) 0.026(2) 0.059(3) 0.010(2) 0.017(2) 0.004(2)
    O8 0.056(3) 0.053(3) 0.050(3) 0.007(2) 0.030(3) -0.011(2)
    C6 0.032(3) 0.028(3) 0.027(2) -0.006(2) 0.012(2) 0.002(2)
    C2 0.030(3) 0.027(3) 0.031(3) -0.002(2) 0.014(2) 0.000(2)
    C9 0.023(3) 0.026(3) 0.030(3) 0.000(2) 0.004(2) 0.003(2)
    C1 0.030(3) 0.020(2) 0.035(3) 0.001(2) 0.013(2) 0.003(2)
    C8 0.023(3) 0.033(3) 0.023(2) 0.001(2) 0.003(2) 0.006(2)
    C14 0.028(3) 0.037(3) 0.028(3) 0.003(2) 0.009(2) -0.006(2)
    C13 0.026(3) 0.031(3) 0.027(3) 0.000(2) 0.003(2) -0.005(2)
    O10 0.023(2) 0.049(3) 0.034(2) -0.0060(19) 0.0039(17) 0.001(2)
    O12 0.036(2) 0.050(3) 0.045(2) -0.011(2) 0.013(2) 0.016(2)
    C16 0.029(3) 0.029(3) 0.023(2) 0.004(2) 0.003(2) -0.001(2)
    C4 0.053(4) 0.048(4) 0.039(3) -0.011(3) 0.014(3) -0.014(3)
    C20 0.028(3) 0.030(3) 0.026(2) -0.002(2) 0.006(2) 0.004(2)
    C21 0.028(3) 0.033(3) 0.031(3) 0.004(2) 0.007(2) 0.003(2)
    C3 0.050(4) 0.028(3) 0.039(3) -0.002(3) 0.019(3) -0.005(2)
    C11 0.063(5) 0.024(3) 0.045(3) -0.002(3) 0.013(3) -0.003(3)
    C5 0.040(4) 0.049(4) 0.031(3) -0.004(3) 0.003(3) -0.008(3)
    C19 0.047(4) 0.050(4) 0.036(3) -0.008(3) 0.011(3) 0.013(3)
    C12 0.041(4) 0.029(3) 0.040(3) 0.007(3) 0.002(3) -0.008(3)
    C17 0.031(3) 0.041(3) 0.032(3) -0.003(3) 0.000(2) 0.007(3)
    C10 0.044(4) 0.032(3) 0.037(3) -0.008(3) 0.009(3) 0.008(2)
    N5 0.042(3) 0.038(3) 0.043(3) 0.004(2) 0.012(3) 0.009(2)
    C23 0.035(3) 0.045(4) 0.037(3) 0.002(3) 0.013(3) 0.004(3)
    C22 0.037(4) 0.049(4) 0.040(3) -0.002(3) 0.007(3) 0.004(3)
    N4 0.044(3) 0.072(4) 0.032(3) 0.008(3) 0.010(3) 0.001(3)
    C24 0.079(6) 0.041(4) 0.040(4) -0.013(4) 0.013(4) 0.001(3)
    O15 0.071(4) 0.091(5) 0.068(4) -0.024(4) 0.014(4) 0.031(4)
_geom_special_details
;
All e.s.d.'s (except the e.s.d. in the dihedral angle between two l.s. planes)
are estimated using the full covariance matrix. The cell e.s.d.'s are taken
into account individually in the estimation of e.s.d.'s in distances, angles
and torsion angles; correlations between e.s.d.'s in cell parameters are only
used when they are defined by crystal symmetry. An approximate (isotropic)
treatment of cell e.s.d.'s is used for estimating e.s.d.'s involving l.s.
planes.
;
loop_
    _geom_bond_atom_site_label_1
    _geom_bond_atom_site_label_2
    _geom_bond_site_symmetry_2
    _geom_bond_distance
    _geom_bond_publ_flag
    C18 C17 . 1.388(10) ?
    C18 C19 . 1.389(10) ?
    C18 H18 . 0.9300 ?
    O13 H13A . 0.80(8) ?
    O13 H13B . 0.80(4) ?
    O14 H14A . 0.91(8) ?
    O14 H14B . 0.85(4) ?
    Zr1 O9 . 2.210(4) ?
    Zr1 O3 . 2.225(4) ?
    Zr1 O7 . 2.230(4) ?
    Zr1 O1 . 2.233(4) ?
    Zr1 O5 . 2.241(4) ?
    Zr1 O11 . 2.245(4) ?
    Zr1 N3 . 2.334(4) ?
    Zr1 N2 . 2.352(4) ?
    Zr1 N1 . 2.358(4) ?
    O11 C21 . 1.277(7) ?
    O5 C8 . 1.275(7) ?
    O9 C15 . 1.267(7) ?
    O3 C7 . 1.280(7) ?
    N2 C9 . 1.333(7) ?
    N2 C13 . 1.334(7) ?
    O7 C14 . 1.283(7) ?
    O1 C1 . 1.283(7) ?
    N3 C16 . 1.321(7) ?
    N3 C20 . 1.343(7) ?
    N1 C6 . 1.320(7) ?
    N1 C2 . 1.350(7) ?
    O4 C7 . 1.226(7) ?
    C7 C6 . 1.502(8) ?
    C15 O10 . 1.227(7) ?
    C15 C16 . 1.521(8) ?
    O6 C8 . 1.230(7) ?
    O2 C1 . 1.241(7) ?
    O8 C14 . 1.233(8) ?
    C6 C5 . 1.390(8) ?
    C2 C3 . 1.372(8) ?
    C2 C1 . 1.492(8) ?
    C9 C10 . 1.387(8) ?
    C9 C8 . 1.509(8) ?
    C14 C13 . 1.508(9) ?
    C13 C12 . 1.392(9) ?
    O12 C21 . 1.239(8) ?
    C16 C17 . 1.376(8) ?
    C4 C3 . 1.378(10) ?
    C4 C5 . 1.382(11) ?
    C4 H4 . 0.9300 ?
    C20 C19 . 1.377(8) ?
    C20 C21 . 1.504(8) ?
    C3 H3 . 0.9300 ?
    C11 C10 . 1.375(10) ?
    C11 C12 . 1.379(11) ?
    C11 H11 . 0.9300 ?
    C5 H5 . 0.9300 ?
    C19 H19 . 0.9300 ?
    C12 H12 . 0.9300 ?
    C17 H17 . 0.9300 ?
    C10 H10 . 0.9300 ?
    N5 C23 . 1.506(8) ?
    N5 H5A . 0.8900 ?
    N5 H5B . 0.8900 ?
    N5 H5C . 0.8900 ?
    C23 C22 . 1.502(9) ?
    C23 C24 . 1.510(10) ?
    C23 H23 . 0.9800 ?
    C22 N4 . 1.480(9) ?
    C22 H22A . 0.9700 ?
    C22 H22B . 0.9700 ?
    N4 H4A . 0.8900 ?
    N4 H4B . 0.8900 ?
    N4 H4C . 0.8900 ?
    C24 H24A . 0.9600 ?
    C24 H24B . 0.9600 ?
    C24 H24C . 0.9600 ?
    O15 H15A . 0.98(9) ?
    O15 H15B . 0.83(4) ?
loop_
    _geom_angle_atom_site_label_1
    _geom_angle_atom_site_label_2
    _geom_angle_atom_site_label_3
    _geom_angle_site_symmetry_1
    _geom_angle_site_symmetry_3
    _geom_angle
    _geom_angle_publ_flag
    C17 C18 C19 . . 119.2(6) ?
    C17 C18 H18 . . 120.4 ?
    C19 C18 H18 . . 120.4 ?
    H13A O13 H13B . . 100(8) ?
    H14A O14 H14B . . 111(10) ?
    O9 Zr1 O3 . . 142.08(15) ?
    O9 Zr1 O7 . . 91.02(16) ?
    O3 Zr1 O7 . . 77.11(15) ?
    O9 Zr1 O1 . . 75.43(16) ?
    O3 Zr1 O1 . . 134.53(15) ?
    O7 Zr1 O1 . . 140.25(15) ?
    O9 Zr1 O5 . . 76.03(15) ?
    O3 Zr1 O5 . . 86.94(15) ?
    O7 Zr1 O5 . . 134.60(16) ?
    O1 Zr1 O5 . . 78.81(15) ?
    O9 Zr1 O11 . . 135.19(14) ?
    O3 Zr1 O11 . . 77.16(15) ?
    O7 Zr1 O11 . . 76.04(16) ?
    O1 Zr1 O11 . . 87.57(16) ?
    O5 Zr1 O11 . . 141.28(15) ?
    O9 Zr1 N3 . . 67.84(15) ?
    O3 Zr1 N3 . . 135.72(16) ?
    O7 Zr1 N3 . . 69.39(16) ?
    O1 Zr1 N3 . . 70.89(15) ?
    O5 Zr1 N3 . . 137.31(16) ?
    O11 Zr1 N3 . . 67.44(15) ?
    O9 Zr1 N2 . . 70.58(16) ?
    O3 Zr1 N2 . . 71.60(16) ?
    O7 Zr1 N2 . . 67.56(16) ?
    O1 Zr1 N2 . . 136.30(17) ?
    O5 Zr1 N2 . . 67.09(15) ?
    O11 Zr1 N2 . . 136.09(16) ?
    N3 Zr1 N2 . . 118.01(16) ?
    O9 Zr1 N1 . . 133.70(16) ?
    O3 Zr1 N1 . . 67.48(15) ?
    O7 Zr1 N1 . . 135.26(16) ?
    O1 Zr1 N1 . . 67.05(15) ?
    O5 Zr1 N1 . . 71.04(16) ?
    O11 Zr1 N1 . . 70.27(16) ?
    N3 Zr1 N1 . . 120.25(16) ?
    N2 Zr1 N1 . . 121.74(15) ?
    C21 O11 Zr1 . . 123.9(4) ?
    C8 O5 Zr1 . . 125.9(4) ?
    C15 O9 Zr1 . . 125.8(4) ?
    C7 O3 Zr1 . . 125.1(4) ?
    C9 N2 C13 . . 120.1(5) ?
    C9 N2 Zr1 . . 120.3(4) ?
    C13 N2 Zr1 . . 119.6(4) ?
    C14 O7 Zr1 . . 125.9(4) ?
    C1 O1 Zr1 . . 125.8(4) ?
    C16 N3 C20 . . 119.7(5) ?
    C16 N3 Zr1 . . 119.8(4) ?
    C20 N3 Zr1 . . 120.5(4) ?
    C6 N1 C2 . . 120.1(5) ?
    C6 N1 Zr1 . . 119.7(4) ?
    C2 N1 Zr1 . . 120.2(4) ?
    O4 C7 O3 . . 125.8(6) ?
    O4 C7 C6 . . 119.5(5) ?
    O3 C7 C6 . . 114.6(5) ?
    O10 C15 O9 . . 127.1(6) ?
    O10 C15 C16 . . 119.3(5) ?
    O9 C15 C16 . . 113.6(5) ?
    N1 C6 C5 . . 121.5(6) ?
    N1 C6 C7 . . 112.7(5) ?
    C5 C6 C7 . . 125.7(6) ?
    N1 C2 C3 . . 121.4(6) ?
    N1 C2 C1 . . 111.8(5) ?
    C3 C2 C1 . . 126.7(6) ?
    N2 C9 C10 . . 121.9(6) ?
    N2 C9 C8 . . 112.5(5) ?
    C10 C9 C8 . . 125.5(6) ?
    O2 C1 O1 . . 124.1(6) ?
    O2 C1 C2 . . 120.9(5) ?
    O1 C1 C2 . . 115.0(5) ?
    O6 C8 O5 . . 125.9(6) ?
    O6 C8 C9 . . 120.2(5) ?
    O5 C8 C9 . . 114.0(5) ?
    O8 C14 O7 . . 126.3(6) ?
    O8 C14 C13 . . 119.9(6) ?
    O7 C14 C13 . . 113.7(5) ?
    N2 C13 C12 . . 121.0(6) ?
    N2 C13 C14 . . 113.2(5) ?
    C12 C13 C14 . . 125.8(6) ?
    N3 C16 C17 . . 122.3(6) ?
    N3 C16 C15 . . 112.5(5) ?
    C17 C16 C15 . . 125.1(5) ?
    C3 C4 C5 . . 119.6(6) ?
    C3 C4 H4 . . 120.2 ?
    C5 C4 H4 . . 120.2 ?
    N3 C20 C19 . . 121.8(6) ?
    N3 C20 C21 . . 111.6(5) ?
    C19 C20 C21 . . 126.7(6) ?
    O12 C21 O11 . . 124.8(6) ?
    O12 C21 C20 . . 120.2(5) ?
    O11 C21 C20 . . 115.0(5) ?
    C2 C3 C4 . . 118.8(6) ?
    C2 C3 H3 . . 120.6 ?
    C4 C3 H3 . . 120.6 ?
    C10 C11 C12 . . 120.1(6) ?
    C10 C11 H11 . . 120.0 ?
    C12 C11 H11 . . 120.0 ?
    C4 C5 C6 . . 118.5(6) ?
    C4 C5 H5 . . 120.7 ?
    C6 C5 H5 . . 120.7 ?
    C20 C19 C18 . . 118.5(6) ?
    C20 C19 H19 . . 120.8 ?
    C18 C19 H19 . . 120.8 ?
    C11 C12 C13 . . 118.7(6) ?
    C11 C12 H12 . . 120.7 ?
    C13 C12 H12 . . 120.7 ?
    C16 C17 C18 . . 118.5(6) ?
    C16 C17 H17 . . 120.8 ?
    C18 C17 H17 . . 120.8 ?
    C11 C10 C9 . . 118.2(6) ?
    C11 C10 H10 . . 120.9 ?
    C9 C10 H10 . . 120.9 ?
    C23 N5 H5A . . 109.5 ?
    C23 N5 H5B . . 109.5 ?
    H5A N5 H5B . . 109.5 ?
    C23 N5 H5C . . 109.5 ?
    H5A N5 H5C . . 109.5 ?
    H5B N5 H5C . . 109.5 ?
    C22 C23 N5 . . 107.8(6) ?
    C22 C23 C24 . . 115.1(7) ?
    N5 C23 C24 . . 107.9(6) ?
    C22 C23 H23 . . 108.6 ?
    N5 C23 H23 . . 108.6 ?
    C24 C23 H23 . . 108.6 ?
    N4 C22 C23 . . 111.8(6) ?
    N4 C22 H22A . . 109.3 ?
    C23 C22 H22A . . 109.3 ?
    N4 C22 H22B . . 109.3 ?
    C23 C22 H22B . . 109.3 ?
    H22A C22 H22B . . 107.9 ?
    C22 N4 H4A . . 109.5 ?
    C22 N4 H4B . . 109.5 ?
    H4A N4 H4B . . 109.5 ?
    C22 N4 H4C . . 109.5 ?
    H4A N4 H4C . . 109.5 ?
    H4B N4 H4C . . 109.5 ?
    C23 C24 H24A . . 109.5 ?
    C23 C24 H24B . . 109.5 ?
    H24A C24 H24B . . 109.5 ?
    C23 C24 H24C . . 109.5 ?
    H24A C24 H24C . . 109.5 ?
    H24B C24 H24C . . 109.5 ?
    H15A O15 H15B . . 83(10) ?
loop_
    _geom_torsion_atom_site_label_1
    _geom_torsion_atom_site_label_2
    _geom_torsion_atom_site_label_3
    _geom_torsion_atom_site_label_4
    _geom_torsion_site_symmetry_1
    _geom_torsion_site_symmetry_2
    _geom_torsion_site_symmetry_3
    _geom_torsion_site_symmetry_4
    _geom_torsion
    _geom_torsion_publ_flag
    O9 Zr1 O11 C21 . . . . 15.8(6) ?
    O3 Zr1 O11 C21 . . . . -140.9(5) ?
    O7 Zr1 O11 C21 . . . . -61.2(5) ?
    O1 Zr1 O11 C21 . . . . 82.2(5) ?
    O5 Zr1 O11 C21 . . . . 150.9(4) ?
    N3 Zr1 O11 C21 . . . . 11.9(4) ?
    N2 Zr1 O11 C21 . . . . -95.6(5) ?
    N1 Zr1 O11 C21 . . . . 148.7(5) ?
    O9 Zr1 O5 C8 . . . . -69.6(4) ?
    O3 Zr1 O5 C8 . . . . 76.2(4) ?
    O7 Zr1 O5 C8 . . . . 7.7(5) ?
    O1 Zr1 O5 C8 . . . . -147.2(5) ?
    O11 Zr1 O5 C8 . . . . 141.2(4) ?
    N3 Zr1 O5 C8 . . . . -102.2(5) ?
    N2 Zr1 O5 C8 . . . . 4.9(4) ?
    N1 Zr1 O5 C8 . . . . 143.4(5) ?
    O3 Zr1 O9 C15 . . . . 142.8(4) ?
    O7 Zr1 O9 C15 . . . . 72.6(4) ?
    O1 Zr1 O9 C15 . . . . -69.5(4) ?
    O5 Zr1 O9 C15 . . . . -151.4(5) ?
    O11 Zr1 O9 C15 . . . . 1.6(5) ?
    N3 Zr1 O9 C15 . . . . 5.4(4) ?
    N2 Zr1 O9 C15 . . . . 138.4(5) ?
    N1 Zr1 O9 C15 . . . . -105.9(5) ?
    O9 Zr1 O3 C7 . . . . 137.0(4) ?
    O7 Zr1 O3 C7 . . . . -148.3(5) ?
    O1 Zr1 O3 C7 . . . . 3.5(5) ?
    O5 Zr1 O3 C7 . . . . 74.5(4) ?
    O11 Zr1 O3 C7 . . . . -70.0(4) ?
    N3 Zr1 O3 C7 . . . . -107.1(4) ?
    N2 Zr1 O3 C7 . . . . 141.3(5) ?
    N1 Zr1 O3 C7 . . . . 3.8(4) ?
    O9 Zr1 N2 C9 . . . . 80.1(4) ?
    O3 Zr1 N2 C9 . . . . -97.0(4) ?
    O7 Zr1 N2 C9 . . . . 179.7(5) ?
    O1 Zr1 N2 C9 . . . . 39.2(5) ?
    O5 Zr1 N2 C9 . . . . -2.4(4) ?
    O11 Zr1 N2 C9 . . . . -143.9(4) ?
    N3 Zr1 N2 C9 . . . . 130.3(4) ?
    N1 Zr1 N2 C9 . . . . -49.9(5) ?
    O9 Zr1 N2 C13 . . . . -101.4(4) ?
    O3 Zr1 N2 C13 . . . . 81.4(4) ?
    O7 Zr1 N2 C13 . . . . -1.9(4) ?
    O1 Zr1 N2 C13 . . . . -142.4(4) ?
    O5 Zr1 N2 C13 . . . . 176.0(5) ?
    O11 Zr1 N2 C13 . . . . 34.5(5) ?
    N3 Zr1 N2 C13 . . . . -51.2(5) ?
    N1 Zr1 N2 C13 . . . . 128.5(4) ?
    O9 Zr1 O7 C14 . . . . 70.8(5) ?
    O3 Zr1 O7 C14 . . . . -72.8(5) ?
    O1 Zr1 O7 C14 . . . . 139.0(4) ?
    O5 Zr1 O7 C14 . . . . -0.4(6) ?
    O11 Zr1 O7 C14 . . . . -152.5(5) ?
    N3 Zr1 O7 C14 . . . . 136.7(5) ?
    N2 Zr1 O7 C14 . . . . 2.4(5) ?
    N1 Zr1 O7 C14 . . . . -110.7(5) ?
    O9 Zr1 O1 C1 . . . . -150.1(5) ?
    O3 Zr1 O1 C1 . . . . 2.4(6) ?
    O7 Zr1 O1 C1 . . . . 136.3(4) ?
    O5 Zr1 O1 C1 . . . . -71.8(5) ?
    O11 Zr1 O1 C1 . . . . 71.7(5) ?
    N3 Zr1 O1 C1 . . . . 138.7(5) ?
    N2 Zr1 O1 C1 . . . . -110.4(5) ?
    N1 Zr1 O1 C1 . . . . 2.1(4) ?
    O9 Zr1 N3 C16 . . . . -1.3(4) ?
    O3 Zr1 N3 C16 . . . . -144.6(4) ?
    O7 Zr1 N3 C16 . . . . -101.3(4) ?
    O1 Zr1 N3 C16 . . . . 80.3(4) ?
    O5 Zr1 N3 C16 . . . . 33.0(5) ?
    O11 Zr1 N3 C16 . . . . 175.8(5) ?
    N2 Zr1 N3 C16 . . . . -52.7(5) ?
    N1 Zr1 N3 C16 . . . . 127.5(4) ?
    O9 Zr1 N3 C20 . . . . 175.7(5) ?
    O3 Zr1 N3 C20 . . . . 32.4(5) ?
    O7 Zr1 N3 C20 . . . . 75.7(4) ?
    O1 Zr1 N3 C20 . . . . -102.7(5) ?
    O5 Zr1 N3 C20 . . . . -150.0(4) ?
    O11 Zr1 N3 C20 . . . . -7.2(4) ?
    N2 Zr1 N3 C20 . . . . 124.3(4) ?
    N1 Zr1 N3 C20 . . . . -55.5(5) ?
    O9 Zr1 N1 C6 . . . . -141.6(4) ?
    O3 Zr1 N1 C6 . . . . 0.2(4) ?
    O7 Zr1 N1 C6 . . . . 40.6(5) ?
    O1 Zr1 N1 C6 . . . . 179.9(5) ?
    O5 Zr1 N1 C6 . . . . -94.5(4) ?
    O11 Zr1 N1 C6 . . . . 84.0(4) ?
    N3 Zr1 N1 C6 . . . . 131.1(4) ?
    N2 Zr1 N1 C6 . . . . -48.7(5) ?
    O9 Zr1 N1 C2 . . . . 38.3(5) ?
    O3 Zr1 N1 C2 . . . . -179.9(5) ?
    O7 Zr1 N1 C2 . . . . -139.5(4) ?
    O1 Zr1 N1 C2 . . . . -0.2(4) ?
    O5 Zr1 N1 C2 . . . . 85.4(4) ?
    O11 Zr1 N1 C2 . . . . -96.1(4) ?
    N3 Zr1 N1 C2 . . . . -49.0(5) ?
    N2 Zr1 N1 C2 . . . . 131.2(4) ?
    Zr1 O3 C7 O4 . . . . 170.3(4) ?
    Zr1 O3 C7 C6 . . . . -6.6(7) ?
    Zr1 O9 C15 O10 . . . . 171.2(5) ?
    Zr1 O9 C15 C16 . . . . -8.1(7) ?
    C2 N1 C6 C5 . . . . -0.6(9) ?
    Zr1 N1 C6 C5 . . . . 179.3(5) ?
    C2 N1 C6 C7 . . . . 177.0(5) ?
    Zr1 N1 C6 C7 . . . . -3.1(6) ?
    O4 C7 C6 N1 . . . . -171.2(5) ?
    O3 C7 C6 N1 . . . . 5.9(7) ?
    O4 C7 C6 C5 . . . . 6.2(9) ?
    O3 C7 C6 C5 . . . . -176.6(6) ?
    C6 N1 C2 C3 . . . . -1.8(8) ?
    Zr1 N1 C2 C3 . . . . 178.3(4) ?
    C6 N1 C2 C1 . . . . 178.6(5) ?
    Zr1 N1 C2 C1 . . . . -1.3(6) ?
    C13 N2 C9 C10 . . . . -1.0(9) ?
    Zr1 N2 C9 C10 . . . . 177.4(5) ?
    C13 N2 C9 C8 . . . . -177.9(5) ?
    Zr1 N2 C9 C8 . . . . 0.5(6) ?
    Zr1 O1 C1 O2 . . . . 176.4(4) ?
    Zr1 O1 C1 C2 . . . . -3.6(7) ?
    N1 C2 C1 O2 . . . . -177.0(5) ?
    C3 C2 C1 O2 . . . . 3.4(9) ?
    N1 C2 C1 O1 . . . . 2.9(7) ?
    C3 C2 C1 O1 . . . . -176.7(6) ?
    Zr1 O5 C8 O6 . . . . 172.6(4) ?
    Zr1 O5 C8 C9 . . . . -6.3(6) ?
    N2 C9 C8 O6 . . . . -175.6(5) ?
    C10 C9 C8 O6 . . . . 7.6(9) ?
    N2 C9 C8 O5 . . . . 3.3(7) ?
    C10 C9 C8 O5 . . . . -173.5(6) ?
    Zr1 O7 C14 O8 . . . . 176.7(5) ?
    Zr1 O7 C14 C13 . . . . -2.5(7) ?
    C9 N2 C13 C12 . . . . 0.3(9) ?
    Zr1 N2 C13 C12 . . . . -178.1(4) ?
    C9 N2 C13 C14 . . . . 179.8(5) ?
    Zr1 N2 C13 C14 . . . . 1.4(6) ?
    O8 C14 C13 N2 . . . . -178.7(6) ?
    O7 C14 C13 N2 . . . . 0.5(7) ?
    O8 C14 C13 C12 . . . . 0.8(10) ?
    O7 C14 C13 C12 . . . . -180.0(6) ?
    C20 N3 C16 C17 . . . . 0.3(9) ?
    Zr1 N3 C16 C17 . . . . 177.4(5) ?
    C20 N3 C16 C15 . . . . -178.9(5) ?
    Zr1 N3 C16 C15 . . . . -1.8(6) ?
    O10 C15 C16 N3 . . . . -173.5(5) ?
    O9 C15 C16 N3 . . . . 5.9(7) ?
    O10 C15 C16 C17 . . . . 7.4(9) ?
    O9 C15 C16 C17 . . . . -173.2(6) ?
    C16 N3 C20 C19 . . . . 0.4(9) ?
    Zr1 N3 C20 C19 . . . . -176.6(5) ?
    C16 N3 C20 C21 . . . . -179.9(5) ?
    Zr1 N3 C20 C21 . . . . 3.1(7) ?
    Zr1 O11 C21 O12 . . . . 164.3(5) ?
    Zr1 O11 C21 C20 . . . . -14.5(7) ?
    N3 C20 C21 O12 . . . . -172.3(6) ?
    C19 C20 C21 O12 . . . . 7.4(10) ?
    N3 C20 C21 O11 . . . . 6.7(8) ?
    C19 C20 C21 O11 . . . . -173.7(7) ?
    N1 C2 C3 C4 . . . . 2.7(9) ?
    C1 C2 C3 C4 . . . . -177.8(6) ?
    C5 C4 C3 C2 . . . . -1.2(11) ?
    C3 C4 C5 C6 . . . . -1.0(11) ?
    N1 C6 C5 C4 . . . . 1.9(10) ?
    C7 C6 C5 C4 . . . . -175.3(6) ?
    N3 C20 C19 C18 . . . . -0.1(11) ?
    C21 C20 C19 C18 . . . . -179.7(7) ?
    C17 C18 C19 C20 . . . . -1.0(12) ?
    C10 C11 C12 C13 . . . . -0.3(10) ?
    N2 C13 C12 C11 . . . . 0.4(10) ?
    C14 C13 C12 C11 . . . . -179.1(6) ?
    N3 C16 C17 C18 . . . . -1.4(10) ?
    C15 C16 C17 C18 . . . . 177.6(6) ?
    C19 C18 C17 C16 . . . . 1.8(12) ?
    C12 C11 C10 C9 . . . . -0.3(10) ?
    N2 C9 C10 C11 . . . . 1.0(10) ?
    C8 C9 C10 C11 . . . . 177.5(6) ?
    N5 C23 C22 N4 . . . . 162.0(6) ?
    C24 C23 C22 N4 . . . . -77.5(8) ?
loop_
    _geom_hbond_atom_site_label_D
    _geom_hbond_atom_site_label_H
    _geom_hbond_atom_site_label_A
    _geom_hbond_site_symmetry_A
    _geom_hbond_distance_DH
    _geom_hbond_distance_HA
    _geom_hbond_distance_DA
    _geom_hbond_angle_DHA
    _geom_hbond_publ_flag
    O13 H13A O14 . 0.80(8) 2.10(9) 2.745(11) 138(13) yes
    O13 H13B O2 2_655 0.80(4) 2.10(8) 2.793(8) 145(12) yes
    O14 H14A O5 4_576 0.91(8) 2.11(9) 2.978(7) 158(12) yes
    O14 H14B O8 . 0.85(4) 1.89(5) 2.731(9) 171(14) yes
    O15 H15A O12 . 0.98(9) 1.91(10) 2.857(8) 164(12) yes
    O15 H15B O1 3_766 0.83(4) 2.46(7) 3.227(9) 155(13) yes
    N4 H4A O10 1_455 0.89 1.92 2.791(8) 164.9 yes
    N4 H4B O6 4_576 0.89 2.24 2.851(7) 125.2 yes
    N4 H4C O15 3_666 0.89 2.04 2.864(10) 154.4 yes
    N5 H5A O13 . 0.89 1.94 2.769(9) 153.9 yes
    N5 H5B O6 1_455 0.89 2.18 2.844(8) 131.3 yes
    N5 H5C O4 . 0.89 1.91 2.776(8) 163.4 yes
data_global
_journal_date_recd_electronic     2011-02-05
_journal_date_accepted     2011-03-06
_journal_name_full     'Acta Crystallographica, Section E'
_journal_year     2011
_journal_volume     67
_journal_issue      5
_journal_page_first     m587
_journal_page_last     m587
_journal_paper_category     QM
_journal_coeditor_code     XU5157
_publ_contact_author_name     'Hoda Pasdar'
_publ_contact_author_address
;
Department of Chemistry, Islamic Azad University, North Tehran Branch, Tehran,
Iran
;
_publ_contact_author_email     'h_pasdar@iau-tnb.ac.ir'
_publ_contact_author_fax     '98(21)22222263'
_publ_contact_author_phone     '98(21)22222263'
_publ_section_title
;\
Propane-1,2-diaminium
tris(pyridine-2,6-dicarboxylato-\k^3^<i>O</i>^2^,<i>N</i>,<i>O</i>^6^)\
zirconate(IV) trihydrate
;
loop_
    _publ_author_name
    _publ_author_footnote
    _publ_author_address
    'Pasdar, Hoda' ?
;
Department of Chemistry, Islamic Azad University, North Tehran Branch, Tehran,
Iran
;
    'Shakiba, Shahrzad' .
;
Department of Chemistry, Islamic Azad University, North Tehran Branch, Tehran,
Iran
;
    'Aghabozorg, Hossein' .
;
Department of Chemistry, Islamic Azad University, North Tehran Branch, Tehran,
Iran
;
    'Notash, Behrouz' .
;
Department of Chemistry
Shahid Beheshti University
G. C.
Evin
Tehran 1983963113
Iran
;
