# Supplementary material for: Propane-1,2-diaminium tris­(pyridine-2,6-dicarboxyl­ato-κ3 O 2,N,O 6)zirconate(IV) trihydrate
Source: Acta Crystallogr Sect E Struct Rep Online. 2011 Apr 13;67(Pt 5):m587. doi: 10.1107/S1600536811008488 (PMC3089104; doi:10.1107/S1600536811008488)
Supplement: Supplementary file 2 [file e-67-0m587-Isup2.hkl]

# 
# h,k,l, Fc-squared, Fo-squared, sigma(Fo-squared) and status flag 
# 
data_I
_shelx_title ' KHC78H in P2(1)/n' 
_shelx_refln_list_code          4 
_shelx_F_calc_maximum      349.14 
_exptl_crystal_F_000      1314.00 
_reflns_d_resolution_high  0.7281 
 
loop_ 
 _symmetry_equiv_pos_as_xyz 
 'x, y, z' 
 '-x+1/2, y+1/2, -z+1/2' 
 '-x, -y, -z' 
 'x-1/2, -y-1/2, z-1/2' 
 
_cell_length_a    10.5148 
_cell_length_b    19.1947 
_cell_length_c    14.1491 
_cell_angle_alpha  90.000 
_cell_angle_beta  103.386 
_cell_angle_gamma  90.000 
 
_shelx_F_squared_multiplier     1.000 
 
loop_ 
 _refln_index_h 
 _refln_index_k 
 _refln_index_l 
 _refln_F_squared_calc 
 _refln_F_squared_meas 
 _refln_F_squared_sigma 
 _refln_observed_status 
   2   0   0    21144.53    27118.44    331.27 o 
   4   0   0     1345.02      683.51    113.90 o 
   6   0   0     3704.52     2997.01    121.19 o 
   8   0   0     2256.98     2273.48    125.59 o 
  10   0   0      297.51      185.84    117.93 o 
  12   0   0        4.12       48.38    130.48 o 
  14   0   0     1194.27     1066.83    111.58 o 
   1   1   0    16626.22    13983.78    320.72 o 
   2   1   0    20360.56    16766.37    223.16 o 
   3   1   0      421.60      338.34     78.11 o 
   4   1   0      319.34      288.89     63.09 o 
   5   1   0     4001.88     4042.60     91.07 o 
   6   1   0     1085.65      963.24     97.46 o 
   7   1   0     2660.43     2296.28    139.61 o 
   8   1   0      338.89      302.42     98.69 o 
   9   1   0      638.49      618.36     83.02 o 
  10   1   0     1114.07      996.18    163.92 o 
  11   1   0      251.11      213.19     62.86 o 
  12   1   0     1077.49     1025.86     94.38 o 
  13   1   0      229.34      407.01     82.18 o 
  14   1   0       99.92      -58.17     76.21 o 
   0   2   0    53409.15    57588.65    552.96 o 
   1   2   0     2644.92     3622.25    123.55 o 
   2   2   0     5919.46     5408.42    149.68 o 
   3   2   0        3.76      128.78     86.00 o 
   4   2   0      115.25      211.55     86.28 o 
   5   2   0     5748.56     5116.59     71.37 o 
   6   2   0      233.35      254.93     55.16 o 
   7   2   0       10.95      -50.94     66.12 o 
   8   2   0      357.53      356.22     69.64 o 
   9   2   0     1305.01     1165.93     71.11 o 
  10   2   0      163.53      143.64    199.61 o 
  11   2   0      963.32     1090.40     73.32 o 
  12   2   0      146.88      131.38     96.53 o 
  13   2   0      430.03      465.31    129.04 o 
   1   3   0      622.62      865.64     86.91 o 
   2   3   0     2034.47     2191.66    333.99 o 
   3   3   0      775.13      712.31     99.85 o 
   4   3   0        2.40       24.14     86.04 o 
   5   3   0      764.55      662.53     70.38 o 
   6   3   0      747.03      679.14     66.54 o 
   7   3   0     1926.27     1587.35    105.11 o 
   8   3   0        8.92      139.48     79.65 o 
   9   3   0     2208.24     1864.01    182.45 o 
  10   3   0      970.47      810.23     71.13 o 
  11   3   0       70.96      185.32     72.21 o 
  12   3   0       30.74      136.47     93.26 o 
  13   3   0      268.75      364.79     64.43 o 
   0   4   0     3218.58     3288.03    125.79 o 
   1   4   0     2149.91     2668.23    100.33 o 
   2   4   0     2540.55     2961.93    337.87 o 
   3   4   0    29648.90    30626.64   4024.62 o 
   4   4   0     2516.76     2243.77     93.42 o 
   5   4   0     5547.18     4649.24     96.40 o 
   6   4   0       12.29      -88.55     88.55 o 
   7   4   0        1.17       -5.97     67.79 o 
   8   4   0      227.55      370.63    150.86 o 
   9   4   0      423.70      437.65     92.66 o 
  10   4   0      151.05      280.25     83.94 o 
  11   4   0     4881.40     4501.87     98.67 o 
  12   4   0      150.80      198.34     60.03 o 
  13   4   0      282.36      273.88    111.83 o 
   1   5   0      805.28      804.94     87.44 o 
   2   5   0      376.92      443.91     74.23 o 
   3   5   0     1668.44     1764.47    240.13 o 
   4   5   0     3652.68     3626.84    418.33 o 
   5   5   0     1655.73     1321.80     72.32 o 
   6   5   0     1323.67     1205.61    100.23 o 
   7   5   0       84.78      113.44     68.81 o 
   8   5   0       92.60      245.81     68.34 o 
   9   5   0      784.29      703.75     82.42 o 
  10   5   0      141.20      192.62     55.81 o 
  11   5   0       96.61      161.01     72.27 o 
  12   5   0      397.59      324.24    102.49 o 
  13   5   0       20.40      316.64     82.86 o 
   0   6   0     6430.07     6398.91    332.80 o 
   1   6   0      108.54      178.37     59.93 o 
   2   6   0     6520.06     6915.79    476.91 o 
   3   6   0     3186.04     2934.22    255.71 o 
   4   6   0       48.36      419.87     70.60 o 
   5   6   0     3505.13     2985.69     64.17 o 
   6   6   0      301.81      292.10     57.67 o 
   7   6   0      178.15      157.52     58.37 o 
   8   6   0       69.63       62.48     46.95 o 
   9   6   0      613.86      594.59     78.76 o 
  10   6   0       74.40      128.65     87.43 o 
  11   6   0     1102.32     1311.15    399.57 o 
  12   6   0      230.68      328.02    106.53 o 
  13   6   0       90.21       71.19     98.56 o 
   1   7   0     2123.28     2348.89     66.18 o 
   2   7   0     2221.30     2364.31    150.94 o 
   3   7   0     2843.15     3106.59    260.51 o 
   4   7   0    17601.27    18597.97   2119.16 o 
   5   7   0      134.82      118.79     68.39 o 
   6   7   0     2479.80     2760.51    272.02 o 
   7   7   0      610.85      565.04     59.35 o 
   8   7   0        1.33       35.03     61.26 o 
   9   7   0      497.26      497.17     60.59 o 
  10   7   0     1518.67     1506.29     91.70 o 
  11   7   0       40.68      284.35     74.12 o 
  12   7   0     1571.11     1796.87    320.67 o 
  13   7   0       20.50       37.37     72.94 o 
   0   8   0    23590.10    25851.89   1589.93 o 
   1   8   0      940.31     2086.86    241.75 o 
   2   8   0    11815.13    13050.18    775.26 o 
   3   8   0     1742.31     2925.27     97.32 o 
   4   8   0     1311.91     1327.01     70.94 o 
   5   8   0        2.74      306.40     69.01 o 
   6   8   0     4888.85     4804.71    483.80 o 
   7   8   0      619.61      679.81     92.40 o 
   8   8   0    11045.25    11611.39    991.16 o 
   9   8   0      339.57      429.09     62.83 o 
  10   8   0      156.37      193.31     55.69 o 
  11   8   0        0.95       51.08    132.39 o 
  12   8   0       28.70      122.32     79.92 o 
  13   8   0       36.80      113.01     66.49 o 
   1   9   0       61.97      102.34     51.94 o 
   2   9   0        6.76       10.63     53.49 o 
   3   9   0     5309.55     5234.22    403.02 o 
   4   9   0     4110.07     4122.69    255.82 o 
   5   9   0     1479.15     1491.04    126.92 o 
   6   9   0     1739.97     1591.54    113.08 o 
   7   9   0     4044.24     3693.37    385.48 o 
   8   9   0       96.78      117.56     75.46 o 
   9   9   0     1888.17     1850.54    132.16 o 
  10   9   0      729.51      838.00    119.17 o 
  11   9   0        5.09       68.86     82.81 o 
  12   9   0      550.83      746.44     91.33 o 
  13   9   0       65.24       30.13     86.93 o 
   0  10   0    11063.58    12155.55    739.68 o 
   1  10   0      159.34      337.23     57.79 o 
   2  10   0       51.90      403.84     52.21 o 
   3  10   0     6564.13     6304.71    281.90 o 
   4  10   0      510.37      687.98     60.92 o 
   5  10   0      654.85      612.84     67.75 o 
   6  10   0     1011.03     1010.04    130.63 o 
   7  10   0     1872.40     1876.17    131.22 o 
   8  10   0     1187.07     1286.39     82.34 o 
   9  10   0      994.17     1130.94    117.57 o 
  10  10   0       22.48       -0.09     57.15 o 
  11  10   0      381.04      305.92     77.31 o 
  12  10   0        0.38      -48.70     80.22 o 
   1  11   0     1379.89     1292.68     59.05 o 
   2  11   0      348.31      397.86     44.61 o 
   3  11   0       17.94       78.88     57.69 o 
   4  11   0      455.82      496.94     70.08 o 
   5  11   0     1817.11     2100.08    106.92 o 
   6  11   0       47.01       55.11     61.87 o 
   7  11   0     7716.32     7666.19    536.20 o 
   8  11   0       38.54       77.65     53.52 o 
   9  11   0     1908.32     1981.29    267.84 o 
  10  11   0        0.37       34.32     57.55 o 
  11  11   0       51.16      -44.37     97.81 o 
  12  11   0        1.17      -65.52     73.17 o 
   0  12   0        9.44       49.71     72.19 o 
   1  12   0     1464.57     1541.45     63.42 o 
   2  12   0     1425.11     1449.48     66.18 o 
   3  12   0     5267.67     5209.13    263.14 o 
   4  12   0       92.21      253.06     70.09 o 
   5  12   0     2097.32     2084.67    154.61 o 
   6  12   0      446.97      516.11     86.06 o 
   7  12   0       12.43        7.80     58.19 o 
   8  12   0        0.39      142.43     60.32 o 
   9  12   0      366.84      486.02     72.75 o 
  10  12   0      148.93      273.16     76.90 o 
  11  12   0       50.77      176.13     61.94 o 
  12  12   0       15.88       47.98     71.26 o 
   1  13   0       31.19       21.20     48.05 o 
   2  13   0     5317.85     5722.07    303.70 o 
   3  13   0     1463.80     1201.53    201.99 o 
   4  13   0     1287.32     1305.58     91.46 o 
   5  13   0       37.79      141.10     80.40 o 
   6  13   0       42.17       53.51     61.49 o 
   7  13   0     1696.44     1593.60    151.11 o 
   8  13   0      188.99      194.45     61.42 o 
   9  13   0      167.18      280.92     74.47 o 
  10  13   0       41.16      184.59     67.25 o 
  11  13   0       52.67       23.23     89.28 o 
  12  13   0      308.77      250.05     68.92 o 
   0  14   0      756.43      824.35     85.98 o 
   1  14   0        1.97      -43.82     49.38 o 
   2  14   0      760.73      802.09     77.07 o 
   3  14   0     1254.37     1264.20    226.90 o 
   4  14   0        2.28       81.30     71.47 o 
   5  14   0      792.76      828.92     61.85 o 
   6  14   0      764.24      872.56    133.80 o 
   7  14   0      337.90      398.24     84.68 o 
   8  14   0     2068.76     1881.48     81.13 o 
   9  14   0        1.63      -44.93     73.98 o 
  10  14   0      273.02      182.57     78.67 o 
  11  14   0       27.43      -61.95     66.23 o 
   1  15   0      114.96       95.95     77.13 o 
   2  15   0     4132.62     3992.63    164.59 o 
   3  15   0      247.78      293.60     71.02 o 
   4  15   0     7368.05     7204.23    456.48 o 
   5  15   0      226.99      249.52     52.84 o 
   6  15   0      781.38      821.78     62.38 o 
   7  15   0      491.77      541.74     99.03 o 
   8  15   0       46.33       49.05     73.69 o 
   9  15   0      240.40      146.93     64.20 o 
  10  15   0      404.19      521.11    140.41 o 
  11  15   0        4.78        5.09     83.72 o 
   0  16   0     1117.12     1172.11    189.31 o 
   1  16   0      505.69      570.06     71.65 o 
   2  16   0      782.94      835.61     85.04 o 
   3  16   0      373.62      446.54     72.03 o 
   4  16   0      558.49      613.68     68.96 o 
   5  16   0       48.44      103.66     59.55 o 
   6  16   0      362.82      616.14     98.31 o 
   7  16   0      359.94      493.06     73.45 o 
   8  16   0     1649.29     1715.13    136.74 o 
   9  16   0      139.14      110.36     67.65 o 
  10  16   0      575.75      470.27     85.47 o 
  11  16   0      111.34      149.40     67.79 o 
   1  17   0     2511.11     2364.61     75.54 o 
   2  17   0     1779.94     1755.08    106.87 o 
   3  17   0        4.01       61.48     60.91 o 
   4  17   0     2872.17     2580.11    177.38 o 
   5  17   0      653.28      669.41     78.27 o 
   6  17   0      234.23      215.97    122.10 o 
   7  17   0      381.07      387.66     74.28 o 
   8  17   0        3.37      -41.45    127.64 o 
   9  17   0      445.92      482.31     71.92 o 
  10  17   0       62.52      166.95    113.43 o 
   0  18   0       66.40       90.62    158.09 o 
   1  18   0      989.53     1031.26     94.26 o 
   2  18   0       23.01       63.09     48.39 o 
   3  18   0     2718.92     2534.76    103.64 o 
   4  18   0      175.26      123.57     84.32 o 
   5  18   0     1963.21     1787.52    134.26 o 
   6  18   0       16.89      121.04     63.85 o 
   7  18   0      211.58      180.40     76.22 o 
   8  18   0      254.35      258.41     61.80 o 
   9  18   0      274.99      428.53     72.96 o 
  10  18   0       93.56       79.20    112.94 o 
   1  19   0     1455.35     1433.87     62.57 o 
   2  19   0       21.04      131.69    114.63 o 
   3  19   0      524.10      493.19     83.38 o 
   4  19   0       65.06      -62.88     62.88 o 
   5  19   0       23.32      -46.85     63.37 o 
   6  19   0      198.89      307.22     71.83 o 
   7  19   0     1260.09     1292.26    183.56 o 
   8  19   0      118.80      163.96     81.97 o 
   9  19   0      343.73      265.45     74.99 o 
   0  20   0       15.62       43.79     86.25 o 
   1  20   0      276.75      325.89     89.22 o 
   2  20   0        0.50       39.04     50.09 o 
   3  20   0      326.27      303.48     73.22 o 
   4  20   0      338.33      408.18     55.94 o 
   5  20   0      415.07      221.44     65.68 o 
   6  20   0      239.57      313.62    101.47 o 
   7  20   0      209.63      317.90    124.96 o 
   8  20   0       18.62      323.19     93.30 o 
   9  20   0      196.85      299.42     92.98 o 
   1  21   0      621.54      672.93     64.35 o 
   2  21   0      110.03      134.07     69.25 o 
   3  21   0       19.21       53.82     57.57 o 
   4  21   0      593.30      598.73    125.13 o 
   5  21   0      276.19      335.16     60.65 o 
   6  21   0      175.30      321.55     69.02 o 
   7  21   0      314.27      366.78     84.73 o 
   8  21   0       39.52      264.12     87.59 o 
   0  22   0     2075.96     1922.36    455.19 o 
   1  22   0       42.69       28.74     58.17 o 
   2  22   0     1028.46      977.15    109.47 o 
   3  22   0      155.07       83.90     79.26 o 
   4  22   0        0.14      -63.59     67.23 o 
   5  22   0      157.48       98.98     69.01 o 
   6  22   0      671.14      740.83     90.56 o 
   7  22   0       31.00       84.52     85.02 o 
   1  23   0      505.39      393.40     52.27 o 
   2  23   0      497.38      465.81     63.42 o 
   3  23   0      214.94      321.34     79.11 o 
   4  23   0     1325.50     1021.89    146.50 o 
   5  23   0      225.19      409.95     73.60 o 
   6  23   0      231.36      165.23     86.10 o 
   0  24   0      127.12      191.05    169.63 o 
   1  24   0      157.87       69.56     77.68 o 
   2  24   0      219.69      237.70     62.78 o 
   3  24   0      353.35      429.61    136.71 o 
   4  24   0       38.87       98.40     89.62 o 
   5  24   0      301.74      201.57     76.16 o 
   1  25   0     1270.60     1064.73    214.86 o 
   2  25   0      107.24      128.13     65.23 o 
   3  25   0      128.89       87.01     67.83 o 
   4  25   0       61.33      152.29     88.54 o 
   0  26   0        0.05     -113.26    113.26 o 
   1  26   0      325.50      413.43    110.88 o 
   2  26   0      111.73      247.96     76.59 o 
 -13   0   1       57.55      185.99    136.03 o 
 -11   0   1     2322.29     1959.17     96.76 o 
  -9   0   1     5722.09     5473.50    136.94 o 
  -7   0   1     1217.47     1200.82    121.68 o 
  -5   0   1     6768.26     5495.79    114.65 o 
  -1   0   1    28843.40    36444.42    523.53 o 
   1   0   1     1495.61    13105.73   3600.22 o 
   3   0   1     5130.67     3653.53    100.53 o 
   5   0   1    29971.55    26486.07    182.58 o 
   7   0   1     3564.23     3074.29    126.13 o 
   9   0   1      891.92     1300.15    119.37 o 
  11   0   1     2684.19     2124.00     95.96 o 
  13   0   1      667.47     1011.82    147.71 o 
 -14   1   1       77.61      320.37    163.27 o 
 -13   1   1      333.28      321.95     70.81 o 
 -12   1   1      176.03       52.90     76.95 o 
 -11   1   1       33.22      -57.74     86.98 o 
 -10   1   1        1.23       17.95    116.16 o 
  -9   1   1     2769.53     2324.24     88.43 o 
  -8   1   1      883.07      860.35    218.24 o 
  -7   1   1     6965.34     6059.49     96.77 o 
  -6   1   1     1300.53     1121.77    135.42 o 
  -5   1   1     4004.00     3505.40     91.57 o 
  -4   1   1       92.57      159.39    122.67 o 
  -2   1   1     3198.44     1895.64    138.54 o 
  -1   1   1    32293.19    39407.39    613.75 o 
   1   1   1    28835.97    25944.89    695.92 o 
   2   1   1     1526.19     1491.48    102.18 o 
   3   1   1    12120.10     9833.32    108.95 o 
   4   1   1       15.89       -8.50     48.87 o 
   5   1   1       10.55       76.57     55.39 o 
   6   1   1       36.11       90.96     79.44 o 
   7   1   1     3625.32     3112.20     75.93 o 
   8   1   1      146.90      216.70     83.01 o 
   9   1   1     1625.24     1429.54     61.14 o 
  10   1   1      333.76      462.42     69.38 o 
  11   1   1      557.14      455.31     65.44 o 
  12   1   1      269.42       77.63     77.32 o 
  13   1   1       99.08      210.41    100.26 o 
 -14   2   1      390.19      542.09     98.37 o 
 -13   2   1       18.53      141.14     70.08 o 
 -12   2   1      100.15       76.01     59.04 o 
 -11   2   1     2419.43     2317.19     77.84 o 
 -10   2   1       27.41       13.89    123.80 o 
  -9   2   1     1363.20     1344.45     81.65 o 
  -8   2   1     2568.19     2283.16     88.19 o 
  -7   2   1       66.64       93.34    104.58 o 
  -6   2   1    12491.51    10834.09    224.56 o 
  -5   2   1     1360.45     1166.12    123.31 o 
  -4   2   1      126.68      123.23    119.76 o 
  -3   2   1     8325.29     6260.82    162.70 o 
  -2   2   1     1285.68     2121.67    363.57 o 
  -1   2   1     7384.09     8701.04    593.55 o 
   0   2   1    25736.07    27744.86   8170.41 o 
   1   2   1      214.91      329.16     95.50 o 
   2   2   1     1554.36     1510.36    128.68 o 
   3   2   1    13399.98    11122.07    157.33 o 
   4   2   1     2503.87     2000.88    108.55 o 
   5   2   1     6148.90     5289.53    140.54 o 
   6   2   1       30.28       56.69     56.66 o 
   7   2   1      827.63      918.80     83.21 o 
   8   2   1     3218.57     2787.67    175.31 o 
   9   2   1        8.21       84.57    112.58 o 
  10   2   1     1267.24     1022.95     85.96 o 
  11   2   1     2289.08     2088.23     80.10 o 
  12   2   1        0.00      148.30     66.72 o 
  13   2   1      166.57      279.61     83.69 o 
 -14   3   1        0.52      123.60     75.61 o 
 -13   3   1        2.05       -7.05     69.72 o 
 -12   3   1     1653.07     1836.24     80.34 o 
 -11   3   1      167.46      228.40     55.24 o 
 -10   3   1      192.13      449.29     83.95 o 
  -9   3   1     3402.28     3101.32     89.07 o 
  -8   3   1       79.54      190.24     79.63 o 
  -7   3   1        1.04      -17.49     78.64 o 
  -6   3   1      768.98      677.20     84.31 o 
  -5   3   1       41.51      131.41     82.19 o 
  -4   3   1     2580.11     1523.35    329.54 o 
  -3   3   1     3087.59     3326.49    579.92 o 
  -2   3   1    22842.78    24603.88   2450.85 o 
  -1   3   1      410.33      432.23     98.18 o 
   0   3   1     2783.58     2910.10    198.22 o 
   1   3   1        5.61       18.39     98.27 o 
   2   3   1      232.33      294.07     99.26 o 
   3   3   1      401.64      361.06     69.87 o 
   4   3   1     8929.45     7545.39    153.34 o 
   5   3   1      486.48      492.28     87.57 o 
   6   3   1     1066.99      885.76     63.76 o 
   7   3   1       10.77       20.38     57.84 o 
   8   3   1       11.58       57.19     66.83 o 
   9   3   1      153.09      214.49    128.43 o 
  10   3   1     1248.31     1169.53     74.62 o 
  11   3   1      407.62      323.36     87.69 o 
  12   3   1     1178.52     1034.88     98.84 o 
  13   3   1        0.05      366.71    222.87 o 
 -14   4   1      238.81      141.17     76.73 o 
 -13   4   1      231.41      249.55     82.15 o 
 -12   4   1      557.69      692.16    101.71 o 
 -11   4   1       83.81       14.03     61.98 o 
 -10   4   1       14.12       20.66     60.28 o 
  -9   4   1      792.00      739.45     73.18 o 
  -8   4   1     1314.36     1158.86     84.75 o 
  -7   4   1     1909.68     1599.21    130.53 o 
  -6   4   1     8324.14     5818.61   1393.21 o 
  -5   4   1       69.60       34.84     65.88 o 
  -4   4   1     1166.80     1017.60    198.38 o 
  -3   4   1        0.65      315.91    174.05 o 
  -2   4   1    12969.74    14180.36   1186.93 o 
  -1   4   1    14538.90    24329.13   1824.82 o 
   0   4   1    14388.76    15109.96    772.42 o 
   1   4   1       66.86      163.17     93.00 o 
   2   4   1     8960.17     8417.45    355.62 o 
   3   4   1     4946.64     4784.85    404.74 o 
   4   4   1     3740.86     3108.26     93.62 o 
   5   4   1      621.77      623.12     56.39 o 
   6   4   1       72.78       85.58     45.15 o 
   7   4   1      322.30      275.17     89.68 o 
   8   4   1     1094.52     1072.07     50.02 o 
   9   4   1        0.47      100.89     64.87 o 
  10   4   1     1776.00     1830.39     89.41 o 
  11   4   1       81.37      239.64    102.86 o 
  12   4   1       26.46      -83.01     94.34 o 
  13   4   1      154.77      140.14     89.91 o 
 -13   5   1      200.64      150.87     71.10 o 
 -12   5   1     1192.99     1518.85    217.06 o 
 -11   5   1      114.98      151.58     61.63 o 
 -10   5   1     1888.64     2036.97    235.02 o 
  -9   5   1        6.79      -39.53    115.26 o 
  -8   5   1      314.43      296.61     61.82 o 
  -7   5   1      345.76      483.47    145.38 o 
  -6   5   1      712.20      724.96     95.04 o 
  -5   5   1     2019.50     2313.17    343.92 o 
  -4   5   1     4769.09     5065.70    911.85 o 
  -3   5   1      650.72      617.97    108.85 o 
  -2   5   1      141.35      318.55     84.44 o 
  -1   5   1       49.24      510.05     85.57 o 
   0   5   1       46.38       78.65     88.71 o 
   1   5   1       86.32      108.91     85.45 o 
   2   5   1     1046.52     1024.30    110.95 o 
   3   5   1       20.69       66.30     88.87 o 
   4   5   1    20283.56    17425.85    475.14 o 
   5   5   1      164.97      170.03     79.11 o 
   6   5   1        5.33       42.70     65.81 o 
   7   5   1     1266.54     1084.09     65.25 o 
   8   5   1      410.65      404.45     52.93 o 
   9   5   1        5.90      207.40    140.81 o 
  10   5   1      948.96     1049.67     71.69 o 
  11   5   1        4.33      330.08     72.25 o 
  12   5   1      141.12      144.72     78.22 o 
  13   5   1       14.85      -48.41    104.78 o 
 -13   6   1      260.22      287.04     72.01 o 
 -12   6   1      371.00      487.72    104.86 o 
 -11   6   1     1142.29     1160.56    127.03 o 
 -10   6   1        2.23       47.75     74.60 o 
  -9   6   1     2771.52     2468.88     67.92 o 
  -8   6   1      814.74      963.54     98.51 o 
  -7   6   1        0.03       27.55     57.85 o 
  -6   6   1      401.90      277.67     66.03 o 
  -5   6   1     7085.01     6943.10    893.07 o 
  -4   6   1      485.77      562.46    136.41 o 
  -3   6   1    14493.40    16391.80   1243.52 o 
  -2   6   1       21.30      696.66    128.50 o 
  -1   6   1     3983.72     4949.92    131.28 o 
   0   6   1    15167.06    16008.52    516.09 o 
   1   6   1     3276.03     3429.26    191.10 o 
   2   6   1     4256.74     4692.25    367.64 o 
   3   6   1     8812.94     9634.73   1179.79 o 
   4   6   1      301.29      260.34     80.83 o 
   5   6   1     9740.85     8146.19    108.01 o 
   6   6   1      391.20      318.47     59.78 o 
   7   6   1     1154.37      968.90     89.45 o 
   8   6   1      113.90      188.65     66.47 o 
   9   6   1       82.76      120.79     59.17 o 
  10   6   1      455.80      689.56     87.09 o 
  11   6   1      967.89      725.60    153.88 o 
  12   6   1        5.79       41.74    107.23 o 
  13   6   1      197.01      314.56     73.88 o 
 -13   7   1      567.05      701.44     83.47 o 
 -12   7   1      339.56      386.40     76.55 o 
 -11   7   1       17.50      220.55     63.39 o 
 -10   7   1        0.31      -21.96     71.47 o 
  -9   7   1     3458.45     3610.39    409.90 o 
  -8   7   1      418.07      516.17     71.06 o 
  -7   7   1     3697.79     3556.74    321.15 o 
  -6   7   1      903.02      941.05     68.51 o 
  -5   7   1    10048.10     9885.21   1055.70 o 
  -4   7   1      640.15      625.70     71.67 o 
  -3   7   1     2278.04     2755.87    201.48 o 
  -2   7   1     1108.91     1239.37    101.11 o 
  -1   7   1     6786.62     6827.63    239.67 o 
   0   7   1     9274.15    10347.44    265.22 o 
   1   7   1     7190.51     7271.22    406.13 o 
   2   7   1     2728.65     2976.78    225.63 o 
   3   7   1     3767.61     3438.33    393.31 o 
   4   7   1       33.99       86.83     65.95 o 
   5   7   1      804.68      839.90     69.66 o 
   6   7   1      163.23      336.92     88.27 o 
   7   7   1     4267.59     4383.11    433.26 o 
   8   7   1        0.17        7.05     57.15 o 
   9   7   1     1939.51     1627.98    225.55 o 
  10   7   1       28.25      139.53     60.96 o 
  11   7   1      401.11      288.50     59.10 o 
  12   7   1        9.73      -19.66     78.91 o 
  13   7   1       38.42      120.25    128.76 o 
 -13   8   1      419.46      329.93     86.56 o 
 -12   8   1       70.40       30.27     61.48 o 
 -11   8   1     1785.64     1911.59    143.31 o 
 -10   8   1       22.40       14.91     59.92 o 
  -9   8   1     3266.90     3176.13    294.39 o 
  -8   8   1     4328.20     4005.23    464.55 o 
  -7   8   1      750.78      722.38     62.27 o 
  -6   8   1      597.15      725.29     59.80 o 
  -5   8   1     2088.61     1976.55    222.42 o 
  -4   8   1     1962.77     2575.25    277.28 o 
  -3   8   1    14000.93    14910.93   1220.49 o 
  -2   8   1     3828.22     4287.78    175.04 o 
  -1   8   1     6607.54     6777.70    197.83 o 
   0   8   1     3005.61     3986.20     68.07 o 
   1   8   1     2199.68     2358.71     84.09 o 
   2   8   1      971.92     1610.39     74.63 o 
   3   8   1    12930.13    12676.52   1131.36 o 
   4   8   1      837.36     1339.45    176.47 o 
   5   8   1     8077.33     8247.46    772.40 o 
   6   8   1     1194.56     1175.14    103.66 o 
   7   8   1     4541.71     4791.01    598.70 o 
   8   8   1        2.95       64.93     63.79 o 
   9   8   1      236.48      382.23     59.82 o 
  10   8   1       92.00      181.60    101.11 o 
  11   8   1      933.67      877.10     88.39 o 
  12   8   1        8.87      -58.57     60.75 o 
  13   8   1      472.39      616.48    195.72 o 
 -13   9   1      174.10      168.07     67.32 o 
 -12   9   1      158.13       62.05     61.55 o 
 -11   9   1        6.78      384.84     74.79 o 
 -10   9   1      688.72      767.97     93.43 o 
  -9   9   1     1269.92     1396.29    198.11 o 
  -8   9   1       48.62      161.89     58.75 o 
  -7   9   1      552.04      587.70     61.54 o 
  -6   9   1        0.25       78.34     71.82 o 
  -5   9   1     1778.50     1752.23     83.22 o 
  -4   9   1     4367.10     4633.44    428.27 o 
  -3   9   1     1050.95     1130.45     56.24 o 
  -2   9   1     1305.74     1365.91     93.23 o 
  -1   9   1     8059.97     8273.40    333.12 o 
   0   9   1       45.11      104.19     43.67 o 
   1   9   1    14910.91    16305.35    733.76 o 
   2   9   1       10.46      106.60     56.88 o 
   3   9   1      632.20      755.33     60.12 o 
   4   9   1     4366.41     4629.26    295.07 o 
   5   9   1      462.09      482.79     72.53 o 
   6   9   1      880.35      971.95     95.70 o 
   7   9   1     3773.92     3738.92    108.30 o 
   8   9   1        1.07      -68.47     68.47 o 
   9   9   1      465.84      458.14     62.25 o 
  10   9   1      208.77      307.57     56.79 o 
  11   9   1      264.95      358.78     54.69 o 
  12   9   1      304.44      573.02     71.54 o 
  13   9   1       34.88      227.86    149.34 o 
 -13  10   1        9.71       16.30     86.60 o 
 -12  10   1      273.87      203.63    121.22 o 
 -11  10   1      118.63      118.09     66.41 o 
 -10  10   1      104.60       67.47     55.92 o 
  -9  10   1     1591.03     1635.15    129.10 o 
  -8  10   1     3488.84     3468.25    275.07 o 
  -7  10   1      775.91      831.12     71.51 o 
  -6  10   1     2728.26     2731.82    334.69 o 
  -5  10   1     3211.44     3295.19    292.44 o 
  -4  10   1     1188.41     1249.40     81.26 o 
  -3  10   1      360.51      624.82     87.03 o 
  -2  10   1      395.78      507.84     56.37 o 
  -1  10   1     2362.40     2373.38    129.07 o 
   0  10   1        3.54      451.75     96.86 o 
   1  10   1        0.10      -32.23     51.01 o 
   2  10   1     6825.03     7082.57    415.00 o 
   3  10   1      155.29      529.35     60.89 o 
   4  10   1        6.04       79.63     58.53 o 
   5  10   1      295.66      266.91     60.62 o 
   6  10   1     1321.51     1280.88     73.68 o 
   7  10   1     2209.21     2093.20    161.11 o 
   8  10   1     5543.83     6043.09    684.34 o 
   9  10   1       21.41      201.58     46.07 o 
  10  10   1      243.38      255.80     64.75 o 
  11  10   1      615.97      819.87    100.03 o 
  12  10   1       75.56       79.70     88.47 o 
 -12  11   1      212.28      149.48    134.45 o 
 -11  11   1      105.48      164.51     67.21 o 
 -10  11   1      820.50      689.90     69.05 o 
  -9  11   1       45.51      106.02     71.81 o 
  -8  11   1     1128.49     1135.86     87.93 o 
  -7  11   1       47.21       75.96     59.91 o 
  -6  11   1        0.31       63.56     61.60 o 
  -5  11   1        3.97      -15.52     68.61 o 
  -4  11   1     8424.33     8040.94    413.92 o 
  -3  11   1      190.35      226.46     52.01 o 
  -2  11   1     8146.07     8131.13    264.24 o 
  -1  11   1     6042.00     6612.07    200.64 o 
   0  11   1      278.50      228.31     43.87 o 
   1  11   1     1462.13     1506.83    115.39 o 
   2  11   1      105.68      231.46     58.78 o 
   3  11   1       58.85       36.92     86.48 o 
   4  11   1     3052.41     3127.76    173.73 o 
   5  11   1        1.29       80.31     69.00 o 
   6  11   1     6142.58     6010.26    501.11 o 
   7  11   1       59.26      248.48     58.39 o 
   8  11   1        3.62       76.95     69.81 o 
   9  11   1       18.16      136.16     95.17 o 
  10  11   1       23.07      -78.87     78.87 o 
  11  11   1       54.00       86.01     55.68 o 
  12  11   1      721.32      677.02     75.95 o 
 -12  12   1       87.77      178.43     84.53 o 
 -11  12   1       90.80      209.85    107.86 o 
 -10  12   1        0.40       13.77     64.71 o 
  -9  12   1       89.46      212.34    100.29 o 
  -8  12   1      922.48      814.67     56.18 o 
  -7  12   1      646.52      617.46     69.95 o 
  -6  12   1     1856.71     1931.82    211.49 o 
  -5  12   1       26.38      137.38     60.86 o 
  -4  12   1     3280.74     3339.16    173.29 o 
  -3  12   1        2.59      187.00     58.64 o 
  -2  12   1      351.45      517.60    113.29 o 
  -1  12   1      534.75      592.95     50.97 o 
   0  12   1     8616.37     8985.88    437.40 o 
   1  12   1       50.66      145.59     53.57 o 
   2  12   1     3913.21     3368.14    530.72 o 
   3  12   1     4900.57     5046.75    223.59 o 
   4  12   1        0.31        8.95     53.93 o 
   5  12   1      166.35      239.19     53.56 o 
   6  12   1     2100.88     2211.48    215.44 o 
   7  12   1     1423.19     1364.35     71.57 o 
   8  12   1     3088.59     3247.19    304.03 o 
   9  12   1      123.94       30.90     73.07 o 
  10  12   1      497.93      583.06     93.90 o 
  11  12   1       81.37      202.09    124.91 o 
  12  12   1       39.94      153.19    155.44 o 
 -12  13   1      432.00      506.03     86.30 o 
 -11  13   1      272.72      396.40    128.08 o 
 -10  13   1       34.46      102.68    106.54 o 
  -9  13   1       17.74      -19.96     72.32 o 
  -8  13   1       10.29      125.60     70.05 o 
  -7  13   1      319.30      290.79     69.95 o 
  -6  13   1      322.44      344.65     69.78 o 
  -5  13   1      390.79      506.44    108.00 o 
  -4  13   1     1354.21     1360.81     74.76 o 
  -3  13   1       61.29      192.21     60.05 o 
  -2  13   1     4301.84     4659.20    173.01 o 
  -1  13   1      153.48      184.70     52.53 o 
   0  13   1       74.69      103.44     90.15 o 
   1  13   1     5145.11     5116.61    217.38 o 
   2  13   1     3888.66     3719.01    165.17 o 
   3  13   1       22.38       79.60     53.57 o 
   4  13   1      622.51      703.31     79.03 o 
   5  13   1        1.93      -12.87     83.07 o 
   6  13   1      207.66      220.09     90.07 o 
   7  13   1     1320.55     1236.58     72.10 o 
   8  13   1       28.15       65.22     61.72 o 
   9  13   1      384.97      441.09     64.18 o 
  10  13   1        1.74       26.15     62.97 o 
  11  13   1       34.30      148.58     62.79 o 
  12  13   1      218.17      196.65    156.69 o 
 -12  14   1       79.10      127.61     88.23 o 
 -11  14   1      463.84      369.21     72.77 o 
 -10  14   1        0.82       -2.95     70.37 o 
  -9  14   1      941.40      804.37     75.55 o 
  -8  14   1       37.60       50.53     71.05 o 
  -7  14   1       63.50       54.36     59.63 o 
  -6  14   1        0.25       40.10     84.40 o 
  -5  14   1      612.34      673.48     70.26 o 
  -4  14   1      623.87      583.83     57.61 o 
  -3  14   1     4014.02     3972.34    301.28 o 
  -2  14   1      898.71     1046.54     83.96 o 
  -1  14   1     2573.03     2528.34    125.06 o 
   0  14   1     1147.51     1126.80     57.79 o 
   1  14   1      875.47      882.08    111.26 o 
   2  14   1      308.96      403.19     56.11 o 
   3  14   1     3466.47     3386.06    112.69 o 
   4  14   1     1335.23     1371.50     73.06 o 
   5  14   1     1161.18     1206.62     92.38 o 
   6  14   1      190.80      259.85     69.11 o 
   7  14   1     1711.17     1670.60     75.00 o 
   8  14   1       70.57       61.09     73.50 o 
   9  14   1       13.77        4.50     66.32 o 
  10  14   1       29.01       30.70     60.40 o 
  11  14   1      560.19      658.10     66.26 o 
 -11  15   1       35.73      180.51     93.25 o 
 -10  15   1       83.65      126.57     69.85 o 
  -9  15   1      834.61      995.36    103.90 o 
  -8  15   1        5.59       43.06     71.98 o 
  -7  15   1     2732.70     2611.49    113.77 o 
  -6  15   1       14.62       88.50     61.56 o 
  -5  15   1      893.94      942.52    117.17 o 
  -4  15   1      338.01      306.61     76.43 o 
  -3  15   1      224.25      331.08     58.74 o 
  -2  15   1      442.77      468.22     61.19 o 
  -1  15   1      253.49      382.56     54.76 o 
   0  15   1       21.98      109.27     54.74 o 
   1  15   1     4418.27     4586.81    226.01 o 
   2  15   1      171.83      138.05     54.88 o 
   3  15   1     1582.83     1630.04    122.23 o 
   4  15   1      140.10      170.29    109.64 o 
   5  15   1      250.74      343.78     53.40 o 
   6  15   1      442.64      498.98     78.01 o 
   7  15   1     2767.68     2401.51     61.42 o 
   8  15   1      269.98      296.43     58.28 o 
   9  15   1     2304.38     2331.84     81.46 o 
  10  15   1        0.00       15.30     57.35 o 
  11  15   1       60.03      136.18     78.26 o 
 -11  16   1      791.44      561.09    121.17 o 
 -10  16   1       89.91      271.37     71.50 o 
  -9  16   1     1367.45     1315.95     80.91 o 
  -8  16   1      721.64      747.67     75.71 o 
  -7  16   1      737.77      787.07     73.64 o 
  -6  16   1      228.06      246.56    111.84 o 
  -5  16   1     5762.85     5370.79    210.13 o 
  -4  16   1      774.82      814.00     77.08 o 
  -3  16   1     5398.57     5423.22    342.86 o 
  -2  16   1       28.76        6.93     60.48 o 
  -1  16   1     1726.92     1903.42     63.44 o 
   0  16   1     2804.72     2717.86    199.37 o 
   1  16   1       68.55       56.74     71.51 o 
   2  16   1      571.47      600.35     57.23 o 
   3  16   1     2248.78     2099.80     63.93 o 
   4  16   1      405.56      492.17     70.03 o 
   5  16   1      928.45     1056.79     92.39 o 
   6  16   1     1016.41      887.05     83.76 o 
   7  16   1     1124.04     1163.43     76.56 o 
   8  16   1      400.12      206.29     86.27 o 
   9  16   1        6.07       13.59     78.14 o 
  10  16   1      366.23      355.26     65.04 o 
 -10  17   1      791.76      806.94    119.10 o 
  -9  17   1      420.32      454.49     97.21 o 
  -8  17   1      329.02      320.45     83.70 o 
  -7  17   1      647.21      679.99     74.08 o 
  -6  17   1      286.12      345.45     63.73 o 
  -5  17   1       10.22      184.27     63.31 o 
  -4  17   1     1920.05     1880.60     73.11 o 
  -3  17   1       60.30       28.43    116.63 o 
  -2  17   1     2954.00     2944.64    121.15 o 
  -1  17   1       38.52       81.87     52.42 o 
   0  17   1        1.83       54.91     64.88 o 
   1  17   1      106.34      -50.24     51.99 o 
   2  17   1     1346.13     1194.65     57.20 o 
   3  17   1      566.99      628.40     70.23 o 
   4  17   1     1201.80     1080.06     62.63 o 
   5  17   1      179.74      200.59     70.81 o 
   6  17   1      347.14      358.46     73.09 o 
   7  17   1      616.55      737.71    152.84 o 
   8  17   1       46.45      145.77     77.66 o 
   9  17   1      211.17      324.17     81.28 o 
  10  17   1      126.59      189.60     87.86 o 
 -10  18   1       26.53      238.66    210.38 o 
  -9  18   1       75.77       47.93     82.57 o 
  -8  18   1      414.53      628.01    196.74 o 
  -7  18   1       35.87      177.62     75.79 o 
  -6  18   1      675.63      632.38     73.92 o 
  -5  18   1      418.62      345.29     64.41 o 
  -4  18   1      382.80      494.64     72.04 o 
  -3  18   1      366.47      350.64     54.76 o 
  -2  18   1      122.98      192.61     55.29 o 
  -1  18   1      748.45      799.35     49.95 o 
   0  18   1     2485.07     2378.81    113.00 o 
   1  18   1      987.61      895.83     55.55 o 
   2  18   1     1474.76     1474.54    166.66 o 
   3  18   1      431.64      386.47     65.58 o 
   4  18   1       20.49       73.59     82.40 o 
   5  18   1        5.86       13.04     51.61 o 
   6  18   1      256.21      441.72    123.37 o 
   7  18   1      615.74      684.60     66.68 o 
   8  18   1      412.03      495.26     69.85 o 
   9  18   1        1.70       72.78    142.35 o 
  10  18   1      211.64      335.73     78.19 o 
  -9  19   1       75.05      116.61    127.90 o 
  -8  19   1       18.70       68.49     81.56 o 
  -7  19   1       48.27       97.63     76.90 o 
  -6  19   1      148.88       12.01     80.51 o 
  -5  19   1      209.44      183.53     57.49 o 
  -4  19   1     1607.80     1605.53     60.67 o 
  -3  19   1        0.03       47.95     51.02 o 
  -2  19   1     4880.09     4742.20    285.65 o 
  -1  19   1      322.82      395.41     53.83 o 
   0  19   1      250.98      434.03     54.26 o 
   1  19   1       68.66      102.23     78.37 o 
   2  19   1      313.96      401.76    107.64 o 
   3  19   1        4.65      104.80     54.50 o 
   4  19   1     1924.33     1748.10    140.64 o 
   5  19   1       26.49      179.02     73.79 o 
   6  19   1      685.27      701.72    115.36 o 
   7  19   1      116.51      276.18     61.26 o 
   8  19   1       33.31      113.69     97.42 o 
   9  19   1        1.39        4.03     73.89 o 
  -9  20   1       27.64      -94.43    109.89 o 
  -8  20   1      691.97      587.13     86.29 o 
  -7  20   1       12.24       -8.22     96.98 o 
  -6  20   1      254.82      315.54     77.95 o 
  -5  20   1      129.80      216.20     65.20 o 
  -4  20   1       25.98      103.08     63.77 o 
  -3  20   1      384.01      504.57     56.20 o 
  -2  20   1       39.23      136.64     47.14 o 
  -1  20   1      549.98      617.07     62.54 o 
   0  20   1      889.68      939.74     70.38 o 
   1  20   1       62.07       94.39     46.74 o 
   2  20   1     1919.51     1822.16    118.87 o 
   3  20   1      162.37      156.85     85.96 o 
   4  20   1       28.94      -71.51     73.50 o 
   5  20   1      161.41      265.52     74.95 o 
   6  20   1      313.03      367.38     69.11 o 
   7  20   1       98.97      299.63    140.79 o 
   8  20   1      903.16      858.29     84.50 o 
  -8  21   1        6.24      107.94     88.25 o 
  -7  21   1      511.26      379.26     71.36 o 
  -6  21   1        3.17      -52.86     69.27 o 
  -5  21   1      513.72      755.95     86.49 o 
  -4  21   1      406.18      378.87     99.52 o 
  -3  21   1        3.66       35.98    101.44 o 
  -2  21   1        0.32      160.49     52.59 o 
  -1  21   1      731.46      597.37     59.81 o 
   0  21   1      158.33      139.59     75.63 o 
   1  21   1      903.65     1161.40    110.71 o 
   2  21   1        0.10      181.25     56.72 o 
   3  21   1     1305.51     1196.24     90.23 o 
   4  21   1       47.05       -2.83     74.83 o 
   5  21   1       44.92      237.25     94.16 o 
   6  21   1      160.42      197.97     81.84 o 
   7  21   1      301.35      208.73     84.32 o 
   8  21   1       27.79       87.24    112.01 o 
  -7  22   1       23.25       77.74     73.67 o 
  -6  22   1        8.45      106.87     70.90 o 
  -5  22   1      574.12      611.89     82.65 o 
  -4  22   1       71.51       16.49     92.62 o 
  -3  22   1      751.65      718.58     70.15 o 
  -2  22   1       70.13      119.10     67.73 o 
  -1  22   1      566.36      487.48     99.43 o 
   0  22   1        4.71       20.79     57.51 o 
   1  22   1       23.19       36.32     80.10 o 
   2  22   1        0.85       32.80     86.62 o 
   3  22   1      226.75      356.37    127.69 o 
   4  22   1       19.34       54.05     68.08 o 
   5  22   1      709.86      665.96     71.20 o 
   6  22   1        0.20      145.03     83.54 o 
   7  22   1       56.35      160.16     92.63 o 
  -6  23   1      142.74      291.99     76.12 o 
  -5  23   1      699.52      711.95    147.89 o 
  -4  23   1       62.01      -80.56     80.56 o 
  -3  23   1      142.76      148.42     79.03 o 
  -2  23   1       43.62       56.94     55.92 o 
  -1  23   1     1322.77     1110.87     81.04 o 
   0  23   1       54.62      -55.73     66.96 o 
   1  23   1     1739.02     1601.99    181.66 o 
   2  23   1       84.90      310.11     68.83 o 
   3  23   1      326.07      227.36     62.34 o 
   4  23   1      165.75      273.06     82.33 o 
   5  23   1       44.18      138.78    101.42 o 
   6  23   1       88.08      -41.05     75.43 o 
  -5  24   1      171.64      210.34     74.00 o 
  -4  24   1        6.14       21.76     72.71 o 
  -3  24   1      664.45      687.92     84.46 o 
  -2  24   1       85.37       67.87     77.33 o 
  -1  24   1      374.06      371.67     70.63 o 
   0  24   1      866.61      873.75    165.39 o 
   1  24   1       47.97      134.05     63.06 o 
   2  24   1      422.50      319.00     81.36 o 
   3  24   1      375.18      772.30    179.42 o 
   4  24   1        0.03      185.78     84.73 o 
   5  24   1      224.74      296.25     86.53 o 
  -4  25   1      592.68      559.34    149.64 o 
  -3  25   1       66.97       78.55    123.71 o 
  -2  25   1      767.49      656.26    119.62 o 
  -1  25   1        0.65       53.77     83.63 o 
   0  25   1      120.64      323.53    126.56 o 
   1  25   1        0.47      140.52     84.92 o 
   2  25   1       74.51      -21.34    132.98 o 
   3  25   1       28.80      117.75     85.85 o 
   4  25   1      695.22      655.31     77.04 o 
  -2  26   1       41.48      153.46     90.52 o 
  -1  26   1       12.19       43.28     82.59 o 
   0  26   1      782.73      768.62    103.87 o 
   1  26   1        2.25      157.57    124.16 o 
 -14   0   2      633.57      431.09    186.29 o 
 -12   0   2      521.73      637.80     91.43 o 
 -10   0   2      894.40      836.16    120.13 o 
  -8   0   2     1452.83     1512.59    121.46 o 
  -6   0   2    19323.74    15948.69    177.38 o 
  -2   0   2     1791.64     1726.27    141.13 o 
   0   0   2    17304.85    22016.92   2458.40 o 
   2   0   2   121896.48   129521.97   4093.72 o 
   4   0   2      159.83      -82.91     82.91 o 
   6   0   2      156.62       32.31     81.03 o 
   8   0   2      804.24      836.32     86.41 o 
  10   0   2     5922.58     5683.18    107.31 o 
  12   0   2      211.22      224.53     96.67 o 
 -14   1   2       14.83       -8.17     67.72 o 
 -13   1   2      196.96      245.28     61.64 o 
 -12   1   2      439.56      471.37     74.92 o 
 -11   1   2      147.56      225.23     86.93 o 
 -10   1   2      325.27      287.17     68.11 o 
  -9   1   2      223.85      186.98     67.00 o 
  -8   1   2     2202.02     1893.13     86.22 o 
  -7   1   2     4147.20     3710.77     89.45 o 
  -6   1   2        1.71       14.35     96.97 o 
  -5   1   2      735.93      635.60    118.73 o 
  -3   1   2      368.86      404.38    154.06 o 
  -2   1   2    31420.45    35487.29    776.17 o 
  -1   1   2      358.54      462.44     92.88 o 
   0   1   2     4104.83     3944.71    180.97 o 
   1   1   2      747.17      598.17     75.45 o 
   2   1   2    14427.44    12769.62    244.47 o 
   3   1   2     9509.84     8628.60    189.27 o 
   4   1   2     5881.82     5654.24     75.25 o 
   5   1   2        0.77       27.03     62.29 o 
   6   1   2      176.09      273.37     65.49 o 
   7   1   2      381.57      378.16     80.35 o 
   8   1   2      224.08      400.72     84.69 o 
   9   1   2     2178.87     2110.18     86.59 o 
  10   1   2      742.40      610.47     60.50 o 
  11   1   2      226.30      180.53    148.51 o 
  12   1   2      797.73      608.11     96.71 o 
  13   1   2        9.35      -73.15     73.15 o 
 -14   2   2      217.42      139.28     79.36 o 
 -13   2   2        1.60       -8.43     69.93 o 
 -12   2   2      326.56      355.89     52.77 o 
 -11   2   2      191.51      207.68     71.10 o 
 -10   2   2      355.73      412.90     53.47 o 
  -9   2   2      300.10      159.16    126.91 o 
  -8   2   2      376.93      365.27     98.85 o 
  -7   2   2     1401.72     1224.31    113.10 o 
  -6   2   2    13379.44    11668.92    168.17 o 
  -5   2   2      400.68      315.82     82.46 o 
  -4   2   2     2564.95     2794.94    143.88 o 
  -3   2   2        3.90      -31.06    105.81 o 
  -2   2   2     2860.16     3823.02    257.23 o 
  -1   2   2     2134.46     3193.11    136.60 o 
   0   2   2     7032.72     8116.90    440.72 o 
   1   2   2      107.69      155.79     98.36 o 
   2   2   2    11324.13    14443.48   1194.30 o 
   3   2   2       46.90       32.94     65.12 o 
   4   2   2     6932.14     6283.58    114.56 o 
   5   2   2      440.17      232.45     55.97 o 
   6   2   2       11.46       44.01     63.25 o 
   7   2   2     2840.34     2241.39     53.30 o 
   8   2   2      185.35      309.18     83.15 o 
   9   2   2        9.67      104.70     82.31 o 
  10   2   2     1985.93     1813.60     66.58 o 
  11   2   2      475.20      446.25    180.34 o 
  12   2   2       84.49      172.37     79.53 o 
  13   2   2      269.00      350.04    102.44 o 
 -14   3   2       18.32       49.94     86.42 o 
 -13   3   2      773.36      973.99    209.96 o 
 -12   3   2       11.70      215.31    109.71 o 
 -11   3   2      231.35      162.64     95.72 o 
 -10   3   2     2165.71     1904.70    239.49 o 
  -9   3   2      858.10      821.23    145.51 o 
  -8   3   2      325.25      330.33     58.45 o 
  -7   3   2    14804.31    16337.83   3303.79 o 
  -6   3   2      166.89      270.30     95.79 o 
  -5   3   2     5301.50     5052.27    110.51 o 
  -4   3   2     5749.20     7224.72    129.06 o 
  -3   3   2     4590.54     4767.31    539.00 o 
  -2   3   2     2325.03     2514.71    170.82 o 
  -1   3   2     1652.42     2347.76    119.83 o 
   0   3   2       78.15      130.16    124.92 o 
   1   3   2      693.65      658.88    106.13 o 
   2   3   2      317.92      351.98     89.14 o 
   3   3   2     4548.37     4127.25    105.05 o 
   4   3   2    11368.16    10917.89     86.04 o 
   5   3   2       50.27      104.15     50.57 o 
   6   3   2      134.36       18.63     83.98 o 
   7   3   2     4634.36     3889.85    155.93 o 
   8   3   2        4.47       21.18     67.35 o 
   9   3   2     2786.44     2353.25    148.22 o 
  10   3   2        5.74       33.62    127.89 o 
  11   3   2      870.78      787.07     65.80 o 
  12   3   2      518.20      787.57     77.68 o 
  13   3   2        2.35        1.69    200.05 o 
 -14   4   2       90.18      150.50     66.54 o 
 -13   4   2       96.69      340.02     69.77 o 
 -12   4   2       95.87      228.36    125.89 o 
 -11   4   2     1500.82     1619.42    136.90 o 
 -10   4   2       13.90      148.00     72.05 o 
  -9   4   2     7332.75     7110.03    735.99 o 
  -8   4   2        0.18      -11.02     73.51 o 
  -7   4   2      497.66      500.20     86.48 o 
  -6   4   2       48.20      145.99     82.55 o 
  -5   4   2     1007.42      966.78    370.66 o 
  -4   4   2     1603.93     1514.55    231.56 o 
  -3   4   2        6.18      100.19     62.57 o 
  -2   4   2     5337.23     6111.80    406.38 o 
  -1   4   2    91739.55   107123.18    817.62 o 
   0   4   2        0.40      304.35     91.04 o 
   1   4   2      431.15      483.56    118.52 o 
   2   4   2      308.52      384.75    104.16 o 
   3   4   2     9096.54     9977.62    928.13 o 
   4   4   2     1311.61     1170.08     55.21 o 
   5   4   2    25745.63    22739.91    787.50 o 
   6   4   2       12.43       42.32     64.97 o 
   7   4   2     3620.47     3204.44     72.01 o 
   8   4   2     2287.83     2059.86     92.75 o 
   9   4   2        0.00       42.32    133.43 o 
  10   4   2      286.96      334.92     85.03 o 
  11   4   2      393.12      447.93     91.80 o 
  12   4   2       18.64      136.05    161.56 o 
  13   4   2      602.99      481.10    108.05 o 
 -14   5   2        1.88       98.63    108.27 o 
 -13   5   2      528.52      681.34     64.59 o 
 -12   5   2      244.84      206.67     76.03 o 
 -11   5   2      489.14      666.69     71.66 o 
 -10   5   2      483.59      517.85     98.50 o 
  -9   5   2     1219.36     1196.57    198.54 o 
  -8   5   2      115.96       65.59     87.16 o 
  -7   5   2     1677.83     1578.00    298.68 o 
  -6   5   2     1537.99     1746.19    212.48 o 
  -5   5   2     6171.72     6526.64   1267.21 o 
  -4   5   2     8181.94     8794.17   1725.80 o 
  -3   5   2      271.28      326.89     62.90 o 
  -2   5   2    56532.71    59816.74   2886.13 o 
  -1   5   2    26057.01    27442.50    317.01 o 
   0   5   2     3920.66     3934.90    223.55 o 
   1   5   2      114.09      113.14     87.08 o 
   2   5   2      343.42      337.88     77.85 o 
   3   5   2     2703.95     2464.26     92.67 o 
   4   5   2      440.88      283.58     79.47 o 
   5   5   2      130.62      221.67     57.04 o 
   6   5   2     3784.19     3060.58     66.80 o 
   7   5   2      361.27      386.94     81.90 o 
   8   5   2      297.99      460.50     72.12 o 
   9   5   2      707.07      715.77     81.79 o 
  10   5   2       98.37      248.52    109.54 o 
  11   5   2      242.28      241.91     92.58 o 
  12   5   2      288.06      382.21     97.87 o 
  13   5   2       39.43      120.12     75.43 o 
 -13   6   2       14.70       35.88    127.12 o 
 -12   6   2      445.14      613.96    110.27 o 
 -11   6   2     1280.28     1324.78    160.59 o 
 -10   6   2        0.23        5.79     48.69 o 
  -9   6   2     1037.41     1082.52     86.87 o 
  -8   6   2     2544.37     2796.74    341.94 o 
  -7   6   2       26.47       11.02     66.61 o 
  -6   6   2      381.23      608.79    125.42 o 
  -5   6   2     1816.11     1973.96    372.17 o 
  -4   6   2    10930.81    11395.97   1840.18 o 
  -3   6   2     3903.41     5543.78     72.55 o 
  -2   6   2     3049.84     3423.62    213.56 o 
  -1   6   2      269.16      501.25    103.30 o 
   0   6   2      161.66      227.56     70.77 o 
   1   6   2        2.25       24.88     59.47 o 
   2   6   2     8596.27     9289.10    870.44 o 
   3   6   2      193.80      222.95     57.67 o 
   4   6   2      192.14     1241.65    489.15 o 
   5   6   2     5159.03     4702.98    372.44 o 
   6   6   2      608.08      666.03    124.88 o 
   7   6   2      114.02      178.92     57.55 o 
   8   6   2     1818.65     1712.53     85.41 o 
   9   6   2       75.16      154.47    111.85 o 
  10   6   2      787.95      768.94    208.32 o 
  11   6   2      119.64      224.29    240.41 o 
  12   6   2       95.82      201.90     78.31 o 
  13   6   2       25.37      116.96     65.43 o 
 -13   7   2       34.65       68.46    102.00 o 
 -12   7   2      292.72      270.85     74.04 o 
 -11   7   2        0.64      150.09     65.98 o 
 -10   7   2     4411.66     4141.02    407.31 o 
  -9   7   2       31.35      246.91     69.54 o 
  -8   7   2      435.84      468.40     87.11 o 
  -7   7   2      706.29      818.03    168.06 o 
  -6   7   2      868.69      884.44     90.44 o 
  -5   7   2        0.07       56.68     82.77 o 
  -4   7   2    15181.58    17455.13   1592.28 o 
  -3   7   2     4325.40     4810.33    367.88 o 
  -2   7   2    10055.27    10927.84    617.42 o 
  -1   7   2     6494.36     6755.58    144.71 o 
   0   7   2    10476.23    10674.85    417.40 o 
   1   7   2       67.94      206.00     73.82 o 
   2   7   2     1543.56     1662.59    116.83 o 
   3   7   2      484.76      630.62     60.75 o 
   4   7   2    11590.47    11095.98    381.92 o 
   5   7   2     1259.56      997.05     70.23 o 
   6   7   2     3316.31     3026.08    175.07 o 
   7   7   2      111.77       66.15    131.29 o 
   8   7   2        5.81       25.26     70.86 o 
   9   7   2        1.94        9.68     59.74 o 
  10   7   2      396.12      407.58     75.44 o 
  11   7   2      243.36      287.55     75.88 o 
  12   7   2      711.60      740.77    147.77 o 
  13   7   2       13.63       99.85     87.80 o 
 -13   8   2        2.92       17.88     90.30 o 
 -12   8   2      693.46      766.29    131.99 o 
 -11   8   2       33.26      317.41    116.78 o 
 -10   8   2       33.19      245.57     67.99 o 
  -9   8   2      250.38      283.54    100.81 o 
  -8   8   2      480.41      604.39    179.19 o 
  -7   8   2        4.30      146.93     67.93 o 
  -6   8   2     4190.79     4492.26    542.68 o 
  -5   8   2      278.13      488.03    114.98 o 
  -4   8   2     1706.57     1762.28    113.26 o 
  -3   8   2    20676.92    24012.59   2028.59 o 
  -2   8   2     1826.60     1951.55     67.08 o 
  -1   8   2      788.37     1023.15     58.36 o 
   0   8   2     3609.82     3637.68     92.71 o 
   1   8   2     2483.15     4521.90    580.18 o 
   2   8   2    35712.87    37800.20   2890.41 o 
   3   8   2      802.48     1279.40    162.09 o 
   4   8   2     5301.82     5873.18    745.11 o 
   5   8   2      313.05      204.36     60.90 o 
   6   8   2     1526.12     1520.64     93.99 o 
   7   8   2      170.89      183.19     47.59 o 
   8   8   2     2452.55     2389.42    176.27 o 
   9   8   2       77.06      108.21     61.90 o 
  10   8   2     1307.17     1262.80     80.61 o 
  11   8   2      135.52       48.55     91.05 o 
  12   8   2        2.62       64.32    103.89 o 
 -13   9   2      628.70      517.28     74.51 o 
 -12   9   2      601.77      739.90    137.50 o 
 -11   9   2      188.62      176.00     74.39 o 
 -10   9   2      877.17     1059.48    157.61 o 
  -9   9   2      390.81      727.98    119.53 o 
  -8   9   2      898.56     1023.69    159.71 o 
  -7   9   2      393.63      370.09    136.02 o 
  -6   9   2        0.02      145.55     81.90 o 
  -5   9   2     1552.14     1553.26    212.99 o 
  -4   9   2     1559.55     1512.83    126.13 o 
  -3   9   2      779.10      796.55     62.02 o 
  -2   9   2     1488.29     1428.66     66.23 o 
  -1   9   2        7.42       47.08     48.69 o 
   0   9   2      689.85      719.65     49.16 o 
   1   9   2      847.29      781.99     69.17 o 
   2   9   2     1166.12     1396.68    167.18 o 
   3   9   2     1846.89     1874.36    147.15 o 
   4   9   2     1033.80     1088.31    125.19 o 
   5   9   2       10.13      -14.77     98.09 o 
   6   9   2     3706.83     3851.05    456.33 o 
   7   9   2     2816.75     3049.12    294.15 o 
   8   9   2      214.77      163.31     89.59 o 
   9   9   2     1148.49     1090.42     81.18 o 
  10   9   2       83.33      248.91     53.99 o 
  11   9   2      201.87      360.68     59.55 o 
  12   9   2      525.05      544.86     73.54 o 
 -13  10   2        0.08      170.77     87.95 o 
 -12  10   2       72.35      171.66     80.77 o 
 -11  10   2      786.16      752.40     67.23 o 
 -10  10   2        0.05      354.06     84.06 o 
  -9  10   2      836.53      770.83     94.35 o 
  -8  10   2      334.33      586.12    120.06 o 
  -7  10   2      220.85      366.01     91.63 o 
  -6  10   2     2067.82     2202.47    372.91 o 
  -5  10   2     2117.95     1946.86    200.94 o 
  -4  10   2      108.10      139.57    114.14 o 
  -3  10   2     2962.94     2964.05    253.08 o 
  -2  10   2        0.04       37.06     47.55 o 
  -1  10   2      389.48      586.70     57.88 o 
   0  10   2     5900.19     6469.15    329.99 o 
   1  10   2      116.96      426.47    106.86 o 
   2  10   2     5278.45     5632.91    305.63 o 
   3  10   2     1180.41     1106.15     91.20 o 
   4  10   2     1959.60     1819.23    122.36 o 
   5  10   2     1585.65     1541.19    158.00 o 
   6  10   2      837.20     1080.33    201.77 o 
   7  10   2     1615.35     1839.66    248.57 o 
   8  10   2       34.22       91.94     52.98 o 
   9  10   2       50.15      197.83     61.06 o 
  10  10   2      720.25      777.03     87.48 o 
  11  10   2      444.03      490.55     56.67 o 
  12  10   2       44.57      204.35     73.83 o 
 -13  11   2     1313.62     1306.34    152.93 o 
 -12  11   2      139.57      189.76    113.56 o 
 -11  11   2      147.16      161.26     67.21 o 
 -10  11   2        2.64       -4.09     91.31 o 
  -9  11   2      605.17      752.60     87.19 o 
  -8  11   2      271.27      521.23    192.69 o 
  -7  11   2      876.60      933.22    171.77 o 
  -6  11   2       15.15      145.95    111.84 o 
  -5  11   2     7080.00     6891.28    526.66 o 
  -4  11   2      206.50      216.47     70.59 o 
  -3  11   2      325.77      352.91     60.81 o 
  -2  11   2       55.24      145.22     47.62 o 
  -1  11   2     2108.91     2207.26    117.86 o 
   0  11   2     1667.24     1854.80     56.85 o 
   1  11   2     3653.23     3375.03    142.62 o 
   2  11   2      180.40      249.29     58.98 o 
   3  11   2     1908.60     1828.44     63.99 o 
   4  11   2       55.15      141.64     54.00 o 
   5  11   2      442.14      437.23     82.28 o 
   6  11   2        1.30      -37.02     52.60 o 
   7  11   2     2165.49     2524.96    318.43 o 
   8  11   2      378.91      522.91     54.27 o 
   9  11   2     1419.36     1407.22    108.72 o 
  10  11   2      101.92       56.11     65.46 o 
  11  11   2      940.40     1030.14     70.79 o 
  12  11   2       63.78      127.54     67.20 o 
 -12  12   2       79.81      150.93     71.22 o 
 -11  12   2      353.58      473.45     97.80 o 
 -10  12   2       70.88       80.49    144.41 o 
  -9  12   2     1302.43     1450.94    254.08 o 
  -8  12   2        0.97      -84.62     84.62 o 
  -7  12   2      557.79      446.63     85.34 o 
  -6  12   2        4.79      -26.02     86.82 o 
  -5  12   2      653.34      872.47    226.23 o 
  -4  12   2       51.70      109.93     59.44 o 
  -3  12   2     3986.37     3856.32    259.74 o 
  -2  12   2        5.51      215.63     59.34 o 
  -1  12   2     2289.23     2424.42    125.43 o 
   0  12   2      465.01      508.39     61.68 o 
   1  12   2     1050.68     1091.82     56.06 o 
   2  12   2      411.57      553.22     61.00 o 
   3  12   2       53.65      201.91     74.83 o 
   4  12   2      852.18      935.01     56.29 o 
   5  12   2     1731.79     1781.42    121.33 o 
   6  12   2      172.77      224.08     53.98 o 
   7  12   2     5783.94     6340.17    392.49 o 
   8  12   2      372.91      318.89     62.38 o 
   9  12   2        4.20      -37.65    115.20 o 
  10  12   2       55.30       80.97     73.63 o 
  11  12   2      463.60      559.71     75.98 o 
  12  12   2        4.55      -60.86     90.91 o 
 -12  13   2       70.96      132.17    134.23 o 
 -11  13   2       50.95     -138.41    138.41 o 
 -10  13   2     1118.28     1118.30     75.79 o 
  -9  13   2      113.80      155.62     89.39 o 
  -8  13   2      657.90      744.89     95.26 o 
  -7  13   2      371.56      402.37     85.16 o 
  -6  13   2      271.55      349.79     91.64 o 
  -5  13   2     3251.36     2981.53    308.24 o 
  -4  13   2     1306.24     1345.45     79.30 o 
  -3  13   2        5.48       16.02     60.42 o 
  -2  13   2      790.33      843.81     55.04 o 
  -1  13   2     2473.29     2659.83    222.95 o 
   0  13   2     3635.26     3971.61    139.80 o 
   1  13   2     1249.63     1307.15     97.83 o 
   2  13   2       93.72      109.14     59.64 o 
   3  13   2     1525.48     1391.23    121.01 o 
   4  13   2      264.98      327.19     60.92 o 
   5  13   2       39.39        5.78    125.24 o 
   6  13   2     3780.53     3795.89    174.51 o 
   7  13   2     1375.86     1482.08    196.71 o 
   8  13   2      704.32      768.02     62.78 o 
   9  13   2      359.09      388.99     63.72 o 
  10  13   2      143.76      290.74     67.64 o 
  11  13   2        5.23      121.98     59.75 o 
 -12  14   2      206.18      205.43    146.50 o 
 -11  14   2       10.59      210.11    159.66 o 
 -10  14   2      583.50      554.03    135.11 o 
  -9  14   2      141.70      226.43     91.12 o 
  -8  14   2     1438.89     1542.36    241.35 o 
  -7  14   2        0.46      -51.45     97.44 o 
  -6  14   2     2328.52     2229.62    365.90 o 
  -5  14   2      755.41      787.87    193.10 o 
  -4  14   2      259.16      348.30     57.18 o 
  -3  14   2      378.00      438.21     71.16 o 
  -2  14   2     1362.56     1472.65    111.92 o 
  -1  14   2       50.24       84.14     48.87 o 
   0  14   2     3459.66     3529.97    228.34 o 
   1  14   2       12.75       38.21     60.72 o 
   2  14   2     3119.85     3174.50     68.96 o 
   3  14   2       18.41       69.81     77.87 o 
   4  14   2      151.35       92.51     66.83 o 
   5  14   2      347.57      443.44     72.90 o 
   6  14   2       24.27       99.94     60.05 o 
   7  14   2       73.57       82.30     54.28 o 
   8  14   2     1401.67     1300.17     65.80 o 
   9  14   2      569.77      484.40     53.00 o 
  10  14   2      407.88      213.55    106.32 o 
  11  14   2       49.78      124.77     75.53 o 
 -11  15   2        0.14       90.89    109.50 o 
 -10  15   2     1214.50     1062.09    377.80 o 
  -9  15   2       77.08      436.59    169.46 o 
  -8  15   2     1878.11     1844.15    263.60 o 
  -7  15   2      551.52      486.18     86.60 o 
  -6  15   2      335.37      250.52     85.57 o 
  -5  15   2       45.27      147.27     83.30 o 
  -4  15   2     5199.78     4038.02    463.84 o 
  -3  15   2        8.26       28.62     54.48 o 
  -2  15   2     6784.82     6715.49    249.53 o 
  -1  15   2       26.84       86.64     54.10 o 
   0  15   2      310.56      449.85     66.86 o 
   1  15   2      429.14      653.04     62.61 o 
   2  15   2      493.07      554.65     62.99 o 
   3  15   2       18.83      128.09     67.87 o 
   4  15   2      377.26      201.57     69.25 o 
   5  15   2      195.46      203.41     59.60 o 
   6  15   2     3665.61     3681.15    327.54 o 
   7  15   2       35.57      145.13     94.04 o 
   8  15   2      699.77      746.75     76.61 o 
   9  15   2      289.65      324.58     49.67 o 
  10  15   2      161.21      303.79     58.29 o 
  11  15   2       59.11      -46.03     63.22 o 
 -11  16   2       52.56      232.79    103.98 o 
 -10  16   2      121.62      285.06    207.26 o 
  -9  16   2      121.42      123.23     74.99 o 
  -8  16   2      827.55      891.47    123.27 o 
  -7  16   2      179.19      284.46     89.07 o 
  -6  16   2     1310.81     1192.01     90.83 o 
  -5  16   2      322.37      479.22    142.07 o 
  -4  16   2     1328.92     1326.97    104.14 o 
  -3  16   2      802.23      757.06     96.70 o 
  -2  16   2       57.14       19.93     54.84 o 
  -1  16   2      720.50      736.39     62.22 o 
   0  16   2     2580.28     2617.68    104.12 o 
   1  16   2       15.24      142.33     59.74 o 
   2  16   2     1228.51     1166.13     71.43 o 
   3  16   2      146.63      102.03     93.74 o 
   4  16   2      104.68      334.35     68.91 o 
   5  16   2      850.12      978.89     72.31 o 
   6  16   2      399.24      291.54     73.54 o 
   7  16   2        1.10      114.76     62.93 o 
   8  16   2      580.87      649.87     61.22 o 
   9  16   2       17.39      -49.75     79.78 o 
  10  16   2      723.88      728.66     74.13 o 
 -10  17   2      557.29      593.20    115.86 o 
  -9  17   2        0.11       93.61    108.93 o 
  -8  17   2      321.11      677.29    231.52 o 
  -7  17   2      748.50      578.47     91.29 o 
  -6  17   2      212.45      -18.07    131.09 o 
  -5  17   2      381.11      263.40     84.39 o 
  -4  17   2     2972.14     2778.34    160.66 o 
  -3  17   2      486.29      522.86     48.53 o 
  -2  17   2     4102.68     3843.05    179.85 o 
  -1  17   2      192.81      226.98     47.57 o 
   0  17   2       35.11      160.20     53.69 o 
   1  17   2     3173.04     3101.01     90.75 o 
   2  17   2        4.58       96.97     67.09 o 
   3  17   2     1275.65     1197.18     56.33 o 
   4  17   2      371.68      285.05     70.23 o 
   5  17   2      220.75      332.36     75.66 o 
   6  17   2      567.97      560.24     91.03 o 
   7  17   2      295.63      334.85     95.31 o 
   8  17   2      211.86      390.09     78.67 o 
   9  17   2      250.76      271.21    126.67 o 
  10  17   2       20.22       98.11    103.96 o 
 -10  18   2        9.85       76.18     89.51 o 
  -9  18   2     1044.35      847.24    163.11 o 
  -8  18   2       10.13      166.29     94.80 o 
  -7  18   2       62.39      224.25     74.90 o 
  -6  18   2        3.15      -31.21    104.16 o 
  -5  18   2     1651.38     1459.71     83.76 o 
  -4  18   2      145.46      107.98     61.08 o 
  -3  18   2     3023.73     3033.00    219.04 o 
  -2  18   2      436.13      433.05     49.01 o 
  -1  18   2      800.46      743.07     54.86 o 
   0  18   2      166.87      183.05     70.14 o 
   1  18   2      464.66      594.55    130.82 o 
   2  18   2     1191.33     1253.37     51.98 o 
   3  18   2     1823.19     1583.93    106.41 o 
   4  18   2       46.34       80.42     61.03 o 
   5  18   2     1645.75     1553.83     95.35 o 
   6  18   2      133.31      221.08     74.51 o 
   7  18   2      364.18      300.45     60.87 o 
   8  18   2       49.81      219.58    149.07 o 
   9  18   2        5.16       65.27     59.65 o 
  -9  19   2      183.69      264.09     74.27 o 
  -8  19   2       21.29      177.61     99.05 o 
  -7  19   2      747.16      756.81    169.97 o 
  -6  19   2       17.78       82.07     89.79 o 
  -5  19   2     1472.48     1546.05     99.99 o 
  -4  19   2       13.59       24.25     50.31 o 
  -3  19   2      170.39      137.74     49.90 o 
  -2  19   2       10.01       87.10     72.48 o 
  -1  19   2       12.39        0.70     54.18 o 
   0  19   2      341.84      333.45     49.17 o 
   1  19   2     1631.54     1657.34     92.12 o 
   2  19   2      136.90      138.76     69.53 o 
   3  19   2     3856.12     3167.46    147.57 o 
   4  19   2      249.96      180.15     63.17 o 
   5  19   2       46.01      261.84    107.68 o 
   6  19   2       37.94       64.61     76.05 o 
   7  19   2      510.93      588.89     63.90 o 
   8  19   2        0.33       43.32    118.98 o 
   9  19   2      480.25      566.85     77.26 o 
  -9  20   2      374.53      280.06    139.01 o 
  -8  20   2      184.79       60.91     72.81 o 
  -7  20   2       24.43      142.65     91.43 o 
  -6  20   2      634.47      547.26     66.57 o 
  -5  20   2      100.82      120.49     75.46 o 
  -4  20   2      351.59      359.00     48.93 o 
  -3  20   2     1128.57     1245.17    153.77 o 
  -2  20   2        0.29       71.62     77.13 o 
  -1  20   2      731.11      818.00     75.10 o 
   0  20   2       28.10      -44.83     50.81 o 
   1  20   2     1150.25     1084.88     96.18 o 
   2  20   2      205.99      279.58    128.13 o 
   3  20   2      649.71      811.38    136.34 o 
   4  20   2      108.98      216.22     64.45 o 
   5  20   2      296.73      430.09     66.59 o 
   6  20   2        8.08      129.55     93.30 o 
   7  20   2      324.60      349.28     63.73 o 
   8  20   2      237.31      230.32     68.43 o 
  -8  21   2       64.06       81.72     76.44 o 
  -7  21   2       44.37      -44.40    142.50 o 
  -6  21   2       45.02       92.16     79.72 o 
  -5  21   2      187.85      171.04     78.72 o 
  -4  21   2        3.44      -51.71     84.48 o 
  -3  21   2       54.56       88.26     91.10 o 
  -2  21   2      876.74      899.48    102.64 o 
  -1  21   2        3.73       44.46     58.30 o 
   0  21   2      510.64      472.24     72.39 o 
   1  21   2      678.16      725.70     73.44 o 
   2  21   2      186.88      310.22     74.95 o 
   3  21   2       49.65      179.63     75.33 o 
   4  21   2     1190.06     1094.92    218.73 o 
   5  21   2        0.00      142.53     79.11 o 
   6  21   2      602.21      646.36     71.65 o 
   7  21   2      332.98      139.77     84.04 o 
   8  21   2       21.58      226.77    154.15 o 
  -7  22   2        1.01      136.55    185.28 o 
  -6  22   2     1117.80     1000.97     85.44 o 
  -5  22   2        1.09       14.14     62.02 o 
  -4  22   2      379.55      240.24     60.92 o 
  -3  22   2       38.75       96.32     99.00 o 
  -2  22   2        9.62      106.07     58.02 o 
  -1  22   2        0.02       60.65     52.71 o 
   0  22   2     1798.32     1863.43     95.78 o 
   1  22   2        5.17       36.59     82.04 o 
   2  22   2     1388.83     1211.21     67.27 o 
   3  22   2        0.50       69.77     59.74 o 
   4  22   2      181.33      368.03    192.29 o 
   5  22   2       44.41      181.95     82.80 o 
   6  22   2      124.93      313.39     75.66 o 
   7  22   2        1.54       83.97     76.70 o 
  -6  23   2       31.87      119.28    106.54 o 
  -5  23   2       59.43       62.07     85.86 o 
  -4  23   2      142.76      216.23     80.37 o 
  -3  23   2      225.71      225.39     62.09 o 
  -2  23   2      685.14      770.73     52.41 o 
  -1  23   2      177.60      176.37     60.35 o 
   0  23   2      406.13      472.05     61.88 o 
   1  23   2      397.94      286.23     62.53 o 
   2  23   2       12.32     -113.60    113.60 o 
   3  23   2      116.04       21.98     80.23 o 
   4  23   2      562.00      552.22    131.74 o 
   5  23   2        4.88      -59.23     84.48 o 
   6  23   2      778.57      755.48     97.61 o 
  -5  24   2       49.33       15.29    144.94 o 
  -4  24   2        3.58      -82.91    135.24 o 
  -3  24   2      190.70      419.92     71.16 o 
  -2  24   2        7.12       94.53     62.11 o 
  -1  24   2      385.01      556.39    121.66 o 
   0  24   2      374.64      310.64     70.51 o 
   1  24   2       93.13       78.24     80.08 o 
   2  24   2      122.60      244.20     92.72 o 
   3  24   2        8.06      193.06     82.82 o 
   4  24   2       86.90      211.71    187.46 o 
   5  24   2      374.06      279.78     77.40 o 
  -4  25   2      200.32      416.35    125.51 o 
  -3  25   2       75.99      163.64     87.38 o 
  -2  25   2      417.80      446.24     94.90 o 
  -1  25   2      301.79      211.78     66.09 o 
   0  25   2      203.27      386.44     85.35 o 
   1  25   2      646.07      537.53     86.93 o 
   2  25   2      120.12      228.95     86.87 o 
   3  25   2      236.23      378.04     76.39 o 
  -1  26   2     1315.29     1232.89    131.77 o 
   0  26   2        0.46      191.58    106.65 o 
   1  26   2        4.78      198.44     89.34 o 
 -13   0   3      218.51      325.19     82.10 o 
 -11   0   3      758.53      841.49     97.95 o 
  -9   0   3     1677.91     1583.06     89.42 o 
  -7   0   3     8127.34     6904.94    142.94 o 
  -5   0   3      668.25      730.21    129.24 o 
  -3   0   3      257.33      252.97    171.93 o 
  -1   0   3     2172.91     2889.71    148.03 o 
   1   0   3    30946.68    39155.75    260.19 o 
   3   0   3    13596.46    11072.44    474.08 o 
   5   0   3     8178.45     6847.62    261.66 o 
   7   0   3     5775.84     5071.63    130.66 o 
   9   0   3      939.17      595.52    124.42 o 
  11   0   3       90.75      102.23     89.95 o 
  13   0   3      345.26      391.66    106.52 o 
 -14   1   3      106.79      109.97     61.05 o 
 -13   1   3     2020.21     2238.20    282.99 o 
 -12   1   3       46.61       13.47     48.99 o 
 -11   1   3       82.07      197.21     71.65 o 
 -10   1   3      298.47      316.90     68.90 o 
  -9   1   3       77.86      197.38     68.37 o 
  -8   1   3     1563.95     1547.81    275.52 o 
  -7   1   3    12819.91    12848.83   1825.99 o 
  -6   1   3       50.01      110.20     81.08 o 
  -5   1   3     4219.76     4905.73    147.88 o 
  -4   1   3     4061.53     4730.31    129.86 o 
  -3   1   3      724.83      936.16     73.54 o 
  -2   1   3     3586.99     4199.91    143.15 o 
  -1   1   3      303.97      481.72     96.71 o 
   0   1   3      193.06      252.51     78.86 o 
   1   1   3    29789.13    26120.44    419.56 o 
   2   1   3     5032.58     4316.57     95.65 o 
   3   1   3    54346.99    47482.41    504.65 o 
   4   1   3     6257.85     5739.04     64.66 o 
   5   1   3     1208.46     1059.47     62.20 o 
   6   1   3     1975.60     1875.31     88.88 o 
   7   1   3      797.77      945.28    101.44 o 
   8   1   3      189.09      145.42     81.18 o 
   9   1   3     4658.34     4158.17    230.77 o 
  10   1   3       78.22       85.85     70.70 o 
  11   1   3       29.71      140.05     92.09 o 
  12   1   3        5.21       -9.05     97.27 o 
  13   1   3       11.65        9.34     87.32 o 
 -14   2   3       79.43      157.78     67.80 o 
 -13   2   3      165.43      311.15     63.47 o 
 -12   2   3      117.11      197.98     65.60 o 
 -11   2   3      103.33       33.53     55.64 o 
 -10   2   3      102.39      206.39     67.44 o 
  -9   2   3     1619.95     1435.38     94.78 o 
  -8   2   3      189.31      163.04     71.59 o 
  -7   2   3     2077.57     2346.45    371.31 o 
  -6   2   3    13843.30    17244.12    178.18 o 
  -5   2   3        0.40       34.73     80.51 o 
  -4   2   3     2936.82     3493.33    307.04 o 
  -3   2   3      134.36      157.86     74.51 o 
  -2   2   3     9395.54    10349.10    329.06 o 
  -1   2   3    10139.90    10673.73    508.79 o 
   0   2   3      162.43      363.68     79.52 o 
   1   2   3      361.22      311.55     72.69 o 
   2   2   3     3061.40     3117.96     69.72 o 
   3   2   3     5569.62    11706.62   1964.98 o 
   4   2   3     1965.42     2184.15     63.98 o 
   5   2   3     6117.73     5505.72    137.87 o 
   6   2   3        2.54       27.82     56.18 o 
   7   2   3      187.66      106.16     71.55 o 
   8   2   3     1766.61     1549.86    156.56 o 
   9   2   3      244.27      259.97     82.76 o 
  10   2   3     2280.84     2303.48    179.58 o 
  11   2   3        8.32       42.33     73.72 o 
  12   2   3      188.32      171.53    323.27 o 
  13   2   3      529.88      569.62     88.03 o 
 -14   3   3      365.42      200.58     76.08 o 
 -13   3   3      292.34      174.99     61.27 o 
 -12   3   3       72.75       43.90     76.63 o 
 -11   3   3      538.47      458.92     73.64 o 
 -10   3   3     3421.18     3326.20    458.55 o 
  -9   3   3      373.05      356.71     68.74 o 
  -8   3   3     2818.30     3062.54    583.45 o 
  -7   3   3     3477.95     3795.01    136.54 o 
  -6   3   3      719.08     1014.26    118.45 o 
  -5   3   3     2769.21     3048.73    571.17 o 
  -4   3   3     6387.32     6979.31   1414.95 o 
  -3   3   3     5636.70     5723.00    521.25 o 
  -2   3   3    53357.30    57940.19   2487.57 o 
  -1   3   3     9496.47     9185.81    559.32 o 
   0   3   3     2824.05     2493.04    139.30 o 
   1   3   3     1286.34     1285.32    123.95 o 
   2   3   3       44.39       -9.25     75.51 o 
   3   3   3    26439.81    24812.86    638.12 o 
   4   3   3      304.16      193.20     48.35 o 
   5   3   3      441.13      451.31     81.36 o 
   6   3   3     3420.13     2942.42     58.11 o 
   7   3   3       38.96       34.85     75.81 o 
   8   3   3      845.43      808.65    157.42 o 
   9   3   3      114.77      229.39     68.41 o 
  10   3   3       11.81      127.91    137.21 o 
  11   3   3      246.14      268.27     90.72 o 
  12   3   3      772.90      795.62     83.62 o 
  13   3   3        1.75      392.15    105.42 o 
 -14   4   3      116.84      194.89     61.74 o 
 -13   4   3        1.96      -81.26     87.80 o 
 -12   4   3      622.06      516.38     65.67 o 
 -11   4   3       31.71      -17.47     60.98 o 
 -10   4   3     1155.22     1038.30     93.07 o 
  -9   4   3     1882.72     1891.96    291.82 o 
  -8   4   3        3.98      -28.59     84.20 o 
  -7   4   3        0.02      172.63    117.72 o 
  -6   4   3     6096.56     7229.53    141.74 o 
  -5   4   3      124.24      154.38     81.38 o 
  -4   4   3    12731.07    15319.95   1429.88 o 
  -3   4   3     5670.13     6029.51    586.93 o 
  -2   4   3    19492.13    22285.66   1557.44 o 
  -1   4   3     1878.84     3047.68    296.73 o 
   0   4   3     7836.90     7712.77    301.77 o 
   1   4   3     2866.03     2870.85    303.44 o 
   2   4   3      967.27      818.60    100.19 o 
   3   4   3      397.64      421.63     59.63 o 
   4   4   3     7614.79     6262.44    101.20 o 
   5   4   3       25.33       78.53     65.26 o 
   6   4   3       45.92      133.92     56.56 o 
   7   4   3     1146.54     1182.29     68.01 o 
   8   4   3      533.04      634.23     67.82 o 
   9   4   3       76.24      114.89    102.33 o 
  10   4   3     1761.57     1588.68    145.28 o 
  11   4   3       49.71      108.64    217.45 o 
  12   4   3      632.31      919.28    292.65 o 
  13   4   3        3.79      290.23    105.48 o 
 -14   5   3      203.57      274.34     96.67 o 
 -13   5   3      351.19      392.15     67.74 o 
 -12   5   3       11.91       74.73     59.07 o 
 -11   5   3      723.10      866.21    124.74 o 
 -10   5   3     3301.25     3533.10    474.60 o 
  -9   5   3      328.36      560.40    116.50 o 
  -8   5   3      428.73      503.35    125.02 o 
  -7   5   3      255.49      375.23     83.74 o 
  -6   5   3       10.46       30.69     82.09 o 
  -5   5   3     1425.46     1578.97    146.95 o 
  -4   5   3      662.15      589.39     66.51 o 
  -3   5   3     1553.02     2032.70    159.16 o 
  -2   5   3    22976.89    23887.92   1317.53 o 
  -1   5   3      988.37     1126.84     86.02 o 
   0   5   3     2566.72     2381.01     81.58 o 
   1   5   3       66.14       65.66     78.48 o 
   2   5   3     1313.36     1420.40     92.39 o 
   3   5   3     3514.95     3048.37     99.32 o 
   4   5   3     6574.66     5878.97    153.17 o 
   5   5   3      131.86      100.22     56.39 o 
   6   5   3     6070.25     5584.66    118.22 o 
   7   5   3       81.58       94.94     95.36 o 
   8   5   3      171.40      238.17     75.71 o 
   9   5   3      472.65      577.57     78.96 o 
  10   5   3      151.21      271.54     86.95 o 
  11   5   3      185.65      473.73     93.09 o 
  12   5   3      618.90      621.24     82.51 o 
  13   5   3        4.11       39.28     98.08 o 
 -14   6   3        8.60      128.78     88.34 o 
 -13   6   3        2.57      139.31    136.43 o 
 -12   6   3      314.60      385.10     97.62 o 
 -11   6   3      683.81      720.88     63.47 o 
 -10   6   3        8.03      204.22     79.55 o 
  -9   6   3     4863.92     5278.64    105.44 o 
  -8   6   3       14.62      -22.13    121.31 o 
  -7   6   3      281.37      235.22    119.92 o 
  -6   6   3     1813.72     1750.06    171.37 o 
  -5   6   3     1372.98     1228.55    160.18 o 
  -4   6   3      260.73      452.61     52.20 o 
  -3   6   3    11851.72    13349.22    785.49 o 
  -2   6   3       71.64      314.68     58.12 o 
  -1   6   3     2976.86     4281.49    410.25 o 
   0   6   3       95.55      152.95     66.02 o 
   1   6   3     1836.40     4535.13    180.91 o 
   2   6   3     7707.64     7684.48    178.65 o 
   3   6   3      325.24     2234.00    357.56 o 
   4   6   3     3753.11     3543.82    279.92 o 
   5   6   3     2764.50     2519.15     56.78 o 
   6   6   3      118.46       59.94     66.44 o 
   7   6   3     4584.32     3918.35     68.61 o 
   8   6   3      398.23      368.45     46.85 o 
   9   6   3      134.01       67.68     62.28 o 
  10   6   3      373.81      474.03     72.33 o 
  11   6   3      259.43      372.23     93.32 o 
  12   6   3       22.59       36.25    154.01 o 
 -13   7   3     1164.80     1276.61    111.99 o 
 -12   7   3        3.56      163.36     66.65 o 
 -11   7   3     1338.39     1285.69    276.15 o 
 -10   7   3       22.19        8.57    118.78 o 
  -9   7   3      245.12      387.52     81.83 o 
  -8   7   3      254.44      228.88     85.99 o 
  -7   7   3     1819.82     1757.56    125.39 o 
  -6   7   3      541.87      553.15     73.78 o 
  -5   7   3     3043.79     3039.46    366.18 o 
  -4   7   3     5359.74     6005.23    408.42 o 
  -3   7   3     7803.22     8099.52    337.03 o 
  -2   7   3     8271.21     8832.19    403.16 o 
  -1   7   3     8343.92     8595.83    306.72 o 
   0   7   3      302.81      311.26     63.24 o 
   1   7   3    14939.02    15598.68   1417.26 o 
   2   7   3      259.81      193.93     60.73 o 
   3   7   3    15638.23    14585.30    478.95 o 
   4   7   3     1496.97     1405.12     70.85 o 
   5   7   3     2642.54     2095.53    163.53 o 
   6   7   3       97.58      107.57     60.89 o 
   7   7   3     1060.60     1201.76    160.02 o 
   8   7   3       72.94       37.46    118.97 o 
   9   7   3     2162.70     2119.43     74.81 o 
  10   7   3        0.01       51.94     72.12 o 
  11   7   3     1210.61     1354.95     96.67 o 
  12   7   3       19.63       13.88     81.65 o 
 -13   8   3        0.89      -33.55     84.84 o 
 -12   8   3      142.25       69.34     66.44 o 
 -11   8   3     1077.03     1250.66    233.68 o 
 -10   8   3       15.14      330.85    121.14 o 
  -9   8   3      916.50      901.17     85.11 o 
  -8   8   3        8.38       92.02     82.84 o 
  -7   8   3     1447.36     1436.66    100.98 o 
  -6   8   3      399.23      419.37     69.25 o 
  -5   8   3      215.28      173.48     62.85 o 
  -4   8   3     1166.91     1233.75     61.32 o 
  -3   8   3    11740.13    12282.75    510.77 o 
  -2   8   3     5747.63     8348.02    569.68 o 
  -1   8   3    13036.50    13264.47    435.49 o 
   0   8   3      351.19      708.49    122.05 o 
   1   8   3      444.54      552.55    122.00 o 
   2   8   3     3971.36     6895.71    377.29 o 
   3   8   3     2638.04     2917.66    274.62 o 
   4   8   3      200.31      323.39     69.52 o 
   5   8   3     2861.28     2654.19     70.74 o 
   6   8   3      128.62      186.99     52.85 o 
   7   8   3     1504.79     1351.97     62.66 o 
   8   8   3     1095.11     1221.25    197.63 o 
   9   8   3     1427.17     1374.47     63.94 o 
  10   8   3      216.10      382.65     73.67 o 
  11   8   3      433.81      328.94     56.08 o 
  12   8   3      219.07      443.01     83.75 o 
 -13   9   3     1155.64     1066.90    413.70 o 
 -12   9   3        0.29       89.06    136.33 o 
 -11   9   3      293.60       69.34     76.53 o 
 -10   9   3      627.24      443.78    126.39 o 
  -9   9   3      295.80      579.91     92.41 o 
  -8   9   3       85.63      166.96     67.44 o 
  -7   9   3     4814.16     4786.67    383.67 o 
  -6   9   3        1.53      -15.98     72.64 o 
  -5   9   3     4578.39     4262.47    236.93 o 
  -4   9   3     1711.87     1636.76    107.81 o 
  -3   9   3      727.70      752.53     57.49 o 
  -2   9   3     4878.01     5226.01    254.29 o 
  -1   9   3     1115.16     1276.16     73.05 o 
   0   9   3     2997.70     2891.39     80.23 o 
   1   9   3     7610.15     7803.21    456.98 o 
   2   9   3      837.65      895.24     74.95 o 
   3   9   3     6712.85     6812.98    579.88 o 
   4   9   3      309.28      387.28     58.83 o 
   5   9   3      238.06       96.54     96.62 o 
   6   9   3      484.15      543.20     64.55 o 
   7   9   3      156.04      192.70     76.59 o 
   8   9   3        9.26      -11.49     66.28 o 
   9   9   3     1437.70     1202.87     64.55 o 
  10   9   3        4.08       39.90     57.64 o 
  11   9   3      138.82       57.87     89.72 o 
  12   9   3      386.20      460.66     86.05 o 
 -13  10   3        3.55       89.92     84.95 o 
 -12  10   3      821.91      653.55    291.38 o 
 -11  10   3      133.37      151.43    212.99 o 
 -10  10   3       67.04      275.01    129.88 o 
  -9  10   3      842.55      895.81     88.86 o 
  -8  10   3      439.56      434.66     74.02 o 
  -7  10   3     2381.25     2108.39    168.87 o 
  -6  10   3     2624.99     2549.44    145.89 o 
  -5  10   3       37.87      219.25     62.52 o 
  -4  10   3     3009.83     3140.20    210.96 o 
  -3  10   3       14.50      243.91     54.91 o 
  -2  10   3      293.63      440.87     71.64 o 
  -1  10   3     1013.13     1136.45     63.01 o 
   0  10   3     4780.32     4848.33    256.86 o 
   1  10   3       28.47      285.66     60.08 o 
   2  10   3     5341.89     5829.02    462.62 o 
   3  10   3       78.01      210.66     66.02 o 
   4  10   3       14.17      129.42     94.52 o 
   5  10   3      711.19      615.43     83.49 o 
   6  10   3      488.77      724.81    110.41 o 
   7  10   3     2229.81     1888.60    172.28 o 
   8  10   3      271.53      415.96     48.62 o 
   9  10   3      313.85      289.46     84.45 o 
  10  10   3     1422.43     1610.71    139.41 o 
  11  10   3        8.23       -2.91     52.91 o 
  12  10   3      257.35      164.13    136.21 o 
 -13  11   3      130.59      190.21     78.02 o 
 -12  11   3       95.71      206.58    104.50 o 
 -11  11   3       18.92       88.25    172.67 o 
 -10  11   3     1454.45     1619.67    189.59 o 
  -9  11   3        9.54       19.54    195.30 o 
  -8  11   3      676.57      705.00     74.65 o 
  -7  11   3     2427.12     2131.29    105.33 o 
  -6  11   3      135.61       57.17     68.24 o 
  -5  11   3     1714.25     1793.15     73.63 o 
  -4  11   3     5839.68     6230.89    334.02 o 
  -3  11   3       76.82      217.22     61.16 o 
  -2  11   3     7845.72     8361.96    406.72 o 
  -1  11   3     1077.73     1030.88     50.51 o 
   0  11   3    15150.31    15044.57    677.62 o 
   1  11   3        7.02       83.01     59.19 o 
   2  11   3      169.46      250.21     58.46 o 
   3  11   3      452.35      561.11     52.31 o 
   4  11   3        1.40       45.44     60.10 o 
   5  11   3      547.14      612.35    105.21 o 
   6  11   3     4423.94     4592.92    417.18 o 
   7  11   3      163.45      229.67     81.20 o 
   8  11   3     1626.53     1692.07    167.20 o 
   9  11   3      679.81      816.02    107.01 o 
  10  11   3      213.89      265.70     71.06 o 
  11  11   3       44.55      215.50     74.00 o 
  12  11   3      475.11      588.51    113.78 o 
 -12  12   3      606.56      547.66     86.86 o 
 -11  12   3      208.80      416.94     82.88 o 
 -10  12   3      235.13      228.05     92.67 o 
  -9  12   3      602.40      592.16     63.51 o 
  -8  12   3       19.69       54.61     70.17 o 
  -7  12   3       10.44      -24.55     61.08 o 
  -6  12   3     2463.29     2466.42    121.45 o 
  -5  12   3        9.57       25.00     54.21 o 
  -4  12   3     2607.51     2781.72    188.85 o 
  -3  12   3     1806.48     1820.50    117.50 o 
  -2  12   3      820.70      904.64     78.43 o 
  -1  12   3     1235.57     1191.34     67.84 o 
   0  12   3     3174.79     2835.98    164.01 o 
   1  12   3     4465.90     4561.06    211.45 o 
   2  12   3     4591.60     4642.45    269.99 o 
   3  12   3      564.12      590.93     70.86 o 
   4  12   3       81.70       42.98     70.17 o 
   5  12   3     2004.60     1998.52    111.30 o 
   6  12   3      733.87      804.28     56.47 o 
   7  12   3      376.07      395.35     70.05 o 
   8  12   3      852.65     1103.58     93.33 o 
   9  12   3       18.47      -42.82    102.61 o 
  10  12   3      743.52      862.35     91.60 o 
  11  12   3       93.51      195.25     72.70 o 
 -12  13   3        1.00      211.97    171.67 o 
 -11  13   3      357.74      333.45    127.73 o 
 -10  13   3      380.17      233.79    113.86 o 
  -9  13   3       44.20       84.37     69.75 o 
  -8  13   3      115.43      132.01     95.70 o 
  -7  13   3      101.70      141.78     62.03 o 
  -6  13   3      258.10      186.71     68.92 o 
  -5  13   3      358.42      526.35     94.77 o 
  -4  13   3       84.65       74.35     71.61 o 
  -3  13   3        2.87      149.34     60.43 o 
  -2  13   3     4431.22     4593.16    247.80 o 
  -1  13   3      201.03      261.35     48.37 o 
   0  13   3      947.82      916.11     63.61 o 
   1  13   3     4060.85     3933.36     77.59 o 
   2  13   3      600.57      682.83     70.61 o 
   3  13   3     1123.59     1101.76    120.03 o 
   4  13   3      224.83       71.84     70.53 o 
   5  13   3      281.34      338.89     85.13 o 
   6  13   3     2124.84     2135.76     98.56 o 
   7  13   3       98.78      200.86     99.68 o 
   8  13   3        8.33       22.87     55.09 o 
   9  13   3       16.46       32.42     52.61 o 
  10  13   3      182.16      165.70     58.11 o 
  11  13   3       57.34      132.51     67.11 o 
 -12  14   3        3.16       88.55    113.68 o 
 -11  14   3      371.94      421.28    110.00 o 
 -10  14   3      193.43      302.33     99.40 o 
  -9  14   3     1479.48     1531.41    119.88 o 
  -8  14   3      384.01      438.69     64.59 o 
  -7  14   3     1335.19     1238.11     63.19 o 
  -6  14   3       69.16      203.22     68.23 o 
  -5  14   3       44.91      184.11     61.19 o 
  -4  14   3     2475.00     2399.71    244.55 o 
  -3  14   3     3421.62     3357.15    320.23 o 
  -2  14   3       35.57       44.70     55.22 o 
  -1  14   3     5382.55     5480.89    278.91 o 
   0  14   3      331.66      334.46     72.41 o 
   1  14   3     2201.42     2179.48    163.09 o 
   2  14   3      910.67      833.63     85.67 o 
   3  14   3      539.49      560.08     64.37 o 
   4  14   3        4.49       73.78     68.03 o 
   5  14   3     1101.76      964.19     87.02 o 
   6  14   3      632.77      685.13     71.91 o 
   7  14   3     1775.79     2044.80    226.30 o 
   8  14   3        0.09       47.92     55.70 o 
   9  14   3       56.04      172.15     63.92 o 
  10  14   3       52.20      146.56    113.46 o 
  11  14   3       72.27      338.90    204.86 o 
 -11  15   3      728.31      841.65    273.07 o 
 -10  15   3      328.39      183.77     99.71 o 
  -9  15   3       64.55       43.59     75.58 o 
  -8  15   3      280.28      273.87     64.69 o 
  -7  15   3     1385.57     1522.52     83.70 o 
  -6  15   3       13.47      109.01     73.18 o 
  -5  15   3     2885.53     2943.25    291.09 o 
  -4  15   3      639.60      539.48     59.26 o 
  -3  15   3     2427.91     2279.09    154.84 o 
  -2  15   3        9.34       -8.32     48.88 o 
  -1  15   3     1076.21     1106.12     68.78 o 
   0  15   3     2192.44     1923.77     65.26 o 
   1  15   3     3329.11     3250.09    100.41 o 
   2  15   3        0.22      101.72     69.96 o 
   3  15   3     1505.74     1532.72     91.70 o 
   4  15   3      110.80       70.57     89.08 o 
   5  15   3      646.03      693.35     56.56 o 
   6  15   3      134.61      241.01    106.96 o 
   7  15   3      870.98      996.09     72.62 o 
   8  15   3       33.64      -26.53     52.80 o 
   9  15   3      741.99      659.30     60.10 o 
  10  15   3       82.54      156.23     96.54 o 
 -11  16   3      160.60      389.56     84.83 o 
 -10  16   3       35.60      -60.91     87.26 o 
  -9  16   3     2474.92     2344.66    194.88 o 
  -8  16   3       48.94       72.05     89.88 o 
  -7  16   3      124.62      175.49     81.71 o 
  -6  16   3     2363.82     2192.62    154.08 o 
  -5  16   3      992.55      747.66    137.95 o 
  -4  16   3      103.43      222.32     59.09 o 
  -3  16   3     2648.03     2299.89    175.29 o 
  -2  16   3       76.11       48.83     52.19 o 
  -1  16   3      910.42     1093.00     86.91 o 
   0  16   3      237.45      288.34     67.85 o 
   1  16   3     2697.88     2295.48     64.92 o 
   2  16   3     1196.13     1234.95     55.84 o 
   3  16   3      346.77      522.32     75.31 o 
   4  16   3      418.19      479.50     60.57 o 
   5  16   3     3491.25     3349.60    178.22 o 
   6  16   3       44.87      107.64     56.38 o 
   7  16   3     1365.50     1220.80    114.11 o 
   8  16   3      507.28      524.28    109.54 o 
   9  16   3       35.30        7.75     62.34 o 
  10  16   3      171.47      411.19     75.93 o 
 -11  17   3       47.00        5.66    159.69 o 
 -10  17   3       90.05      157.67    111.87 o 
  -9  17   3      242.17      342.75     73.87 o 
  -8  17   3      682.21      605.11     82.27 o 
  -7  17   3      140.93      161.90     72.14 o 
  -6  17   3       79.49      182.84     79.66 o 
  -5  17   3     1362.64     1481.93     75.97 o 
  -4  17   3      416.37      577.17     92.03 o 
  -3  17   3      618.07      598.41     60.98 o 
  -2  17   3      938.26      893.28     58.12 o 
  -1  17   3      586.12      525.27     49.85 o 
   0  17   3      928.45      800.98     59.61 o 
   1  17   3      326.11      154.74     54.74 o 
   2  17   3       27.77       31.27     74.99 o 
   3  17   3      656.17      707.48     61.52 o 
   4  17   3     1241.98     1267.39     66.43 o 
   5  17   3      105.69      147.75     99.75 o 
   6  17   3     1253.36     1229.89    105.91 o 
   7  17   3      623.91      742.44     93.06 o 
   8  17   3      119.06      263.50    129.15 o 
   9  17   3      513.70      486.49     89.06 o 
 -10  18   3      200.57      131.39     74.94 o 
  -9  18   3      298.17      369.91     84.31 o 
  -8  18   3      364.66      332.82     79.55 o 
  -7  18   3       42.81       98.84     69.45 o 
  -6  18   3      876.16      805.61     81.80 o 
  -5  18   3      151.30      294.94     77.84 o 
  -4  18   3     1937.86     1842.04     87.06 o 
  -3  18   3      230.06      261.18     60.44 o 
  -2  18   3      117.54      198.40     53.15 o 
  -1  18   3      288.54      311.08     96.74 o 
   0  18   3      384.00      338.20     53.66 o 
   1  18   3      608.17      585.15     61.17 o 
   2  18   3     3441.20     3304.13     68.19 o 
   3  18   3        0.72       50.42    145.83 o 
   4  18   3      968.14      904.20     74.71 o 
   5  18   3      257.82      213.47     86.72 o 
   6  18   3       31.80       82.27     57.58 o 
   7  18   3       98.02       68.70    128.19 o 
   8  18   3      735.51      911.85    117.32 o 
   9  18   3      201.56      157.33     68.17 o 
  -9  19   3       49.55      193.47    137.69 o 
  -8  19   3      828.05      678.13     71.83 o 
  -7  19   3       19.22      179.09     69.29 o 
  -6  19   3      320.60      220.24     94.84 o 
  -5  19   3       37.99       71.53     77.30 o 
  -4  19   3      713.41      809.18     74.22 o 
  -3  19   3      185.29      337.89     49.43 o 
  -2  19   3     1874.15     1891.70    169.01 o 
  -1  19   3      135.03      142.44     62.03 o 
   0  19   3     2176.21     2158.32    172.08 o 
   1  19   3       53.33       23.35     70.40 o 
   2  19   3        2.37      -47.11     72.53 o 
   3  19   3      111.74      116.26    114.57 o 
   4  19   3     1901.48     1904.39     69.09 o 
   5  19   3      370.36      375.07     75.44 o 
   6  19   3     1294.16     1593.31     80.93 o 
   7  19   3      321.51      444.88     61.45 o 
   8  19   3      566.36      573.38     75.93 o 
  -9  20   3      225.48      222.21    108.54 o 
  -8  20   3      174.52      227.73     72.81 o 
  -7  20   3       72.98      150.37     80.98 o 
  -6  20   3      752.10      597.03    239.31 o 
  -5  20   3       47.36       22.84    137.30 o 
  -4  20   3      702.11      756.94    153.10 o 
  -3  20   3      513.37      580.71     63.74 o 
  -2  20   3       23.60       44.61     56.99 o 
  -1  20   3     1066.55     1143.64     58.44 o 
   0  20   3      146.55      268.84     72.22 o 
   1  20   3      178.51      387.48    177.38 o 
   2  20   3     1766.89     1747.45     73.90 o 
   3  20   3      900.70      939.71     77.80 o 
   4  20   3       70.05       32.58     65.61 o 
   5  20   3      370.62      348.96     60.66 o 
   6  20   3       78.75       41.64     79.20 o 
   7  20   3       51.92       45.70     62.82 o 
   8  20   3       95.36      135.05     67.43 o 
  -8  21   3      162.36      233.02     92.65 o 
  -7  21   3      542.52      588.72     84.23 o 
  -6  21   3        3.32       44.42     76.32 o 
  -5  21   3     1049.08      785.70     79.63 o 
  -4  21   3        8.50      -19.33     66.23 o 
  -3  21   3      865.17      828.00    104.57 o 
  -2  21   3       24.55       73.46     73.88 o 
  -1  21   3      187.71      274.79    117.34 o 
   0  21   3       30.84      -23.58     73.43 o 
   1  21   3      301.71      291.05     86.79 o 
   2  21   3      121.29      131.43    102.05 o 
   3  21   3      332.18      287.90     59.67 o 
   4  21   3      108.60      374.89     75.84 o 
   5  21   3       81.38      104.48     61.08 o 
   6  21   3      210.66      336.30     70.51 o 
   7  21   3        6.80      114.43    133.25 o 
  -7  22   3      377.96      308.29     83.59 o 
  -6  22   3        0.62       73.41     69.91 o 
  -5  22   3       23.86       16.79    232.33 o 
  -4  22   3      229.23      226.43     60.18 o 
  -3  22   3      264.86      223.63     67.24 o 
  -2  22   3       67.54      114.20     66.89 o 
  -1  22   3      430.60      428.81     65.75 o 
   0  22   3       22.91      113.36    116.70 o 
   1  22   3      297.09      318.06    106.37 o 
   2  22   3       38.93       27.95     77.34 o 
   3  22   3      101.73      145.77     78.56 o 
   4  22   3       32.76      169.94     57.58 o 
   5  22   3      690.40      728.20     73.22 o 
   6  22   3        1.46       78.26     73.42 o 
  -6  23   3       57.12       32.03    124.00 o 
  -5  23   3      521.12      581.22    106.03 o 
  -4  23   3      113.33      151.82     71.11 o 
  -3  23   3      176.00       58.41     63.23 o 
  -2  23   3       36.70      108.92     69.09 o 
  -1  23   3      200.40      303.68     87.49 o 
   0  23   3       59.90      133.86     88.66 o 
   1  23   3      284.54      300.15    111.53 o 
   2  23   3       58.40      213.28     69.61 o 
   3  23   3      322.87      435.18     84.56 o 
   4  23   3      263.31      189.15    142.98 o 
   5  23   3      316.02      163.91     67.26 o 
  -5  24   3      477.50      599.53     99.13 o 
  -4  24   3      139.46      147.85     87.39 o 
  -3  24   3      486.01      427.25     70.24 o 
  -2  24   3       18.87       46.22     78.46 o 
  -1  24   3      690.08      937.06    244.07 o 
   0  24   3      101.28       -1.76     82.00 o 
   1  24   3        1.58       51.15     88.78 o 
   2  24   3      140.38      113.88     83.38 o 
   3  24   3       17.10       63.71     73.71 o 
   4  24   3      283.80      208.45     79.16 o 
  -4  25   3        1.31      136.40     88.91 o 
  -3  25   3       52.09      211.25     74.67 o 
  -2  25   3      745.37      762.37     86.41 o 
  -1  25   3       10.93       70.70    107.44 o 
   0  25   3      524.79      400.16    154.12 o 
   1  25   3       37.02      281.96     84.95 o 
   2  25   3       19.77       96.77    151.85 o 
   3  25   3       85.33      197.70     89.76 o 
  -1  26   3        1.81      334.74    153.62 o 
 -14   0   4     1306.99     1244.15    301.30 o 
 -12   0   4      814.72      703.32     95.72 o 
 -10   0   4     1256.83     1361.27    135.56 o 
  -8   0   4      132.76      262.79    175.38 o 
  -6   0   4    17972.91    22504.07    216.08 o 
  -4   0   4     1780.06     1680.76    131.47 o 
  -2   0   4      487.02     1535.56    125.50 o 
   0   0   4     1006.72     1081.37    122.49 o 
   2   0   4    13527.95    17042.52    468.47 o 
   4   0   4    26458.21    24212.74   1151.89 o 
   6   0   4     2022.19     1729.88     84.69 o 
   8   0   4     1206.35     1180.25    117.06 o 
  10   0   4      260.02      305.31    122.68 o 
  12   0   4      322.24      460.46    102.32 o 
 -14   1   4      171.34      273.83     74.58 o 
 -13   1   4       48.74      136.10     63.12 o 
 -12   1   4      207.72      285.98     58.56 o 
 -11   1   4      700.24      796.91     74.07 o 
 -10   1   4     1115.44     1409.91    274.72 o 
  -9   1   4        2.95      -20.31     59.54 o 
  -8   1   4     7346.18     7408.48    818.18 o 
  -7   1   4       12.28      -16.39     80.69 o 
  -6   1   4     8595.89    10047.83    260.73 o 
  -5   1   4     2384.56     2681.85     97.83 o 
  -4   1   4      519.70      642.70     96.87 o 
  -3   1   4     2186.86     2450.63    124.58 o 
  -2   1   4    21582.60    21088.50    772.85 o 
  -1   1   4      479.25      352.96     67.27 o 
   0   1   4       22.84      105.68     58.51 o 
   1   1   4     7585.56     6423.94    160.63 o 
   2   1   4      293.47      249.61     53.29 o 
   3   1   4      975.00      820.36     51.21 o 
   4   1   4     8321.33     8006.83    149.22 o 
   5   1   4        9.91      -20.46     50.16 o 
   6   1   4     9070.61     8189.89    251.46 o 
   7   1   4       82.19       72.04     51.40 o 
   8   1   4     2844.38     2768.12     89.79 o 
   9   1   4       36.67      -68.39     68.39 o 
  10   1   4       24.57      180.55    100.60 o 
  11   1   4       87.96      139.42     93.36 o 
  12   1   4      242.10      485.79    100.38 o 
  13   1   4       41.80      -63.09    107.89 o 
 -14   2   4      229.50      228.53     74.77 o 
 -13   2   4      447.45      386.27     57.86 o 
 -12   2   4      947.72      989.47    136.23 o 
 -11   2   4      288.58      407.56     57.25 o 
 -10   2   4      902.39      951.12     68.69 o 
  -9   2   4     1815.64     1890.01    162.15 o 
  -8   2   4      768.90     1119.42    125.01 o 
  -7   2   4     3589.15     4100.25    145.48 o 
  -6   2   4     6940.27     8568.89    379.58 o 
  -5   2   4      156.11      489.94    222.50 o 
  -4   2   4      763.90      831.28     68.39 o 
  -3   2   4       26.95       71.61     81.56 o 
  -2   2   4       43.76       74.26     78.30 o 
  -1   2   4     1953.89     1577.15     80.40 o 
   0   2   4      926.33     1251.99    151.78 o 
   1   2   4    10391.43     9468.27    209.71 o 
   2   2   4        9.71      508.80    125.57 o 
   3   2   4      564.09      490.00     49.55 o 
   4   2   4     9551.80     8530.09    377.30 o 
   5   2   4        1.65        3.34     65.25 o 
   6   2   4      739.12      607.89     60.31 o 
   7   2   4     1923.98     1735.62     69.57 o 
   8   2   4      176.06      185.05     67.67 o 
   9   2   4      736.21      941.11    193.61 o 
  10   2   4      414.68      504.71     65.44 o 
  11   2   4       39.06      289.09    283.52 o 
  12   2   4      379.31      301.37     83.21 o 
  13   2   4      214.06      263.01    155.44 o 
 -14   3   4       14.30       81.92     61.79 o 
 -13   3   4      331.31      301.83     65.82 o 
 -12   3   4        0.62       37.59     78.09 o 
 -11   3   4     2788.05     2948.25    281.93 o 
 -10   3   4      336.05      479.15    133.59 o 
  -9   3   4      551.52      517.25     70.94 o 
  -8   3   4      933.04     1178.44    124.86 o 
  -7   3   4     3278.67     3795.15    137.07 o 
  -6   3   4      714.03      814.00    211.49 o 
  -5   3   4    14256.38    15809.17   1509.36 o 
  -4   3   4      503.64      524.07     67.95 o 
  -3   3   4      381.22      654.69     92.40 o 
  -2   3   4    17369.13    18968.88    712.50 o 
  -1   3   4       28.65       47.39     65.45 o 
   0   3   4       43.36      210.01     63.13 o 
   1   3   4    17716.41    15757.13    598.63 o 
   2   3   4      133.67      127.10     51.38 o 
   3   3   4     9942.48     7800.50    233.33 o 
   4   3   4      150.20      135.42     52.70 o 
   5   3   4     2962.28     2690.62    138.65 o 
   6   3   4       46.52       38.44     63.58 o 
   7   3   4        2.43       14.20     65.42 o 
   8   3   4       18.23       62.23     96.96 o 
   9   3   4     2122.80     1892.96     73.82 o 
  10   3   4       35.25       46.54     99.77 o 
  11   3   4      244.20      134.83     74.65 o 
  12   3   4      121.34      235.59     99.81 o 
 -14   4   4        0.01      191.77     75.51 o 
 -13   4   4      139.51       88.06     63.32 o 
 -12   4   4       40.23      197.98     58.60 o 
 -11   4   4     1242.55     1280.58    181.00 o 
 -10   4   4      232.37       76.15     95.88 o 
  -9   4   4     1364.13     1630.44    123.32 o 
  -8   4   4      157.04       92.88    121.03 o 
  -7   4   4     2620.24     2615.80    450.45 o 
  -6   4   4      497.47      608.96    144.22 o 
  -5   4   4      158.32      215.48    103.49 o 
  -4   4   4      292.61      246.02     60.34 o 
  -3   4   4     4684.27     5625.52    111.96 o 
  -2   4   4     4776.43     5822.06    236.12 o 
  -1   4   4      175.40      476.71     70.65 o 
   0   4   4     1033.48     3153.24    183.45 o 
   1   4   4     6464.25     7034.07    221.86 o 
   2   4   4     3275.56     3115.35    113.30 o 
   3   4   4      142.54     1659.69    290.27 o 
   4   4   4      649.62      765.14     52.20 o 
   5   4   4     5957.76     5089.58    199.78 o 
   6   4   4       13.89       83.38     91.09 o 
   7   4   4     3214.67     2779.59     95.92 o 
   8   4   4       65.22       62.90     47.18 o 
   9   4   4     1269.67     1243.12     68.84 o 
  10   4   4        8.19       52.34     74.86 o 
  11   4   4       87.29      -39.14    109.93 o 
  12   4   4       38.02      101.27     80.24 o 
 -14   5   4       31.49       83.56     77.51 o 
 -13   5   4      575.46     1283.95    547.68 o 
 -12   5   4      422.97      494.48     96.56 o 
 -11   5   4      329.92      481.70     91.44 o 
 -10   5   4     1932.66     1936.05    336.07 o 
  -9   5   4       95.13       30.86    109.56 o 
  -8   5   4     1432.77     1532.80    304.85 o 
  -7   5   4      974.65      870.19     77.17 o 
  -6   5   4     1038.80     1062.36    188.73 o 
  -5   5   4      349.04      282.62     53.81 o 
  -4   5   4     3830.63     4654.26    445.45 o 
  -3   5   4    34137.79    38686.74   2032.11 o 
  -2   5   4       79.36      194.79     57.60 o 
  -1   5   4      209.22      278.74     64.24 o 
   0   5   4    12593.55    11610.50    895.77 o 
   1   5   4    13047.37    11974.65    717.09 o 
   2   5   4     1177.34     1126.45     61.55 o 
   3   5   4    13390.24    12067.90    488.25 o 
   4   5   4     1051.40     1083.44     59.85 o 
   5   5   4     1707.65     1592.44     61.17 o 
   6   5   4     2241.43     2072.14     71.71 o 
   7   5   4        4.50       87.50     70.33 o 
   8   5   4     1804.68     1612.02     70.92 o 
   9   5   4     1287.70     1053.72     79.91 o 
  10   5   4       10.28      178.19     72.01 o 
  11   5   4      640.38      813.91    216.83 o 
  12   5   4       93.79      457.38    101.09 o 
 -14   6   4      479.37      544.42    227.30 o 
 -13   6   4       97.76      151.11     63.44 o 
 -12   6   4      548.20      708.34     96.78 o 
 -11   6   4       33.58      179.81     62.06 o 
 -10   6   4      342.11      354.62    230.88 o 
  -9   6   4        1.38       25.80     84.04 o 
  -8   6   4      100.50       16.22     71.42 o 
  -7   6   4     2054.89     1986.02    141.21 o 
  -6   6   4      212.67      249.99     84.29 o 
  -5   6   4      153.97      283.51     72.57 o 
  -4   6   4     7063.75     7714.18    651.95 o 
  -3   6   4     1206.27     1481.48    168.12 o 
  -2   6   4     6094.71     7654.03    463.56 o 
  -1   6   4      943.44     1538.57    107.58 o 
   0   6   4    11612.37    11453.98    603.41 o 
   1   6   4       88.60      -31.28     71.52 o 
   2   6   4    13681.28    12782.58    561.09 o 
   3   6   4      941.16     1001.03    116.89 o 
   4   6   4     2238.88     1626.63     55.21 o 
   5   6   4      281.16      317.18     65.69 o 
   6   6   4        1.09      105.64     60.39 o 
   7   6   4       11.46      104.36     57.60 o 
   8   6   4      128.80      130.04     52.51 o 
   9   6   4      689.14      686.60     60.93 o 
  10   6   4     1432.26     1450.39     66.57 o 
  11   6   4        7.73      -10.77     91.08 o 
  12   6   4      679.82      872.29    104.00 o 
 -13   7   4       72.23       79.62     70.85 o 
 -12   7   4       40.10      -47.22     66.79 o 
 -11   7   4       17.09      120.66     63.25 o 
 -10   7   4     1001.56     1243.55    188.25 o 
  -9   7   4       73.21       -4.35     82.41 o 
  -8   7   4     2571.23     2699.12    297.37 o 
  -7   7   4     1170.00     1254.12    103.79 o 
  -6   7   4      851.10      889.91    132.67 o 
  -5   7   4      459.58      404.58     57.44 o 
  -4   7   4     2247.98     2340.84    192.24 o 
  -3   7   4      222.35      284.66     68.71 o 
  -2   7   4    24974.99    25897.49   1123.80 o 
  -1   7   4       14.84        3.56     61.69 o 
   0   7   4     6765.78     7113.52    546.05 o 
   1   7   4     8113.68     8288.43    274.01 o 
   2   7   4     3223.35     3150.42    325.33 o 
   3   7   4     1956.22     1812.49     57.36 o 
   4   7   4     1757.65     1664.09     54.70 o 
   5   7   4      112.26       59.32     56.85 o 
   6   7   4     4583.76     4327.75     92.76 o 
   7   7   4      116.15      218.93     66.90 o 
   8   7   4      445.11      436.19     54.64 o 
   9   7   4      479.06      378.49     50.89 o 
  10   7   4      385.82      455.08     75.08 o 
  11   7   4       74.56      381.15    127.34 o 
  12   7   4      259.51      202.54     85.99 o 
 -13   8   4       29.33      154.01     84.59 o 
 -12   8   4      877.20     1147.41    281.86 o 
 -11   8   4        1.04      139.83     98.55 o 
 -10   8   4      327.15      252.54    152.20 o 
  -9   8   4      100.00      124.46     99.61 o 
  -8   8   4      521.59      654.05    108.28 o 
  -7   8   4      254.48      316.09    111.58 o 
  -6   8   4     4683.03     4481.52    400.58 o 
  -5   8   4      283.04      311.97     58.20 o 
  -4   8   4     4208.63     4557.33    364.87 o 
  -3   8   4     1532.90     2336.18     70.40 o 
  -2   8   4     4573.84     5163.95    203.78 o 
  -1   8   4     5640.18     6253.93     89.46 o 
   0   8   4     2464.75     2747.56    212.79 o 
   1   8   4     1377.68     1960.25     77.05 o 
   2   8   4     6230.82     5493.84    115.72 o 
   3   8   4      215.77      746.49     85.36 o 
   4   8   4     5385.65     4928.26    275.41 o 
   5   8   4       23.33      -14.87     74.81 o 
   6   8   4      243.36      175.44     60.07 o 
   7   8   4      213.26      280.45     66.87 o 
   8   8   4       31.83      271.56     73.07 o 
   9   8   4       58.49      174.37    108.11 o 
  10   8   4     1918.84     1889.41     78.90 o 
  11   8   4        2.99      217.59     97.03 o 
  12   8   4      509.06      417.08     73.07 o 
 -13   9   4       70.63      212.65    126.91 o 
 -12   9   4        0.21       84.11     69.19 o 
 -11   9   4     1618.73     1805.45    234.24 o 
 -10   9   4     1005.77     1408.62    402.72 o 
  -9   9   4       11.86      168.45     93.01 o 
  -8   9   4     1582.91     1370.39     72.62 o 
  -7   9   4        0.44        0.51     74.83 o 
  -6   9   4     2559.08     2580.56    286.58 o 
  -5   9   4     1442.97     1635.40    203.46 o 
  -4   9   4     2014.44     2134.74    131.85 o 
  -3   9   4     4263.98     4726.96    285.31 o 
  -2   9   4    21113.30    22227.06    726.87 o 
  -1   9   4      244.57      239.82     63.28 o 
   0   9   4    11968.12    11781.05    458.58 o 
   1   9   4     1996.19     1911.85    105.18 o 
   2   9   4      186.91      273.49     67.81 o 
   3   9   4      104.88      137.19     58.06 o 
   4   9   4     2758.61     2666.98    195.86 o 
   5   9   4     2521.01     2295.76    189.26 o 
   6   9   4      869.98      776.79    111.27 o 
   7   9   4       77.73      190.67     71.65 o 
   8   9   4     1300.90     1229.06    113.81 o 
   9   9   4       18.92       42.30     57.21 o 
  10   9   4       26.86      114.85     49.04 o 
  11   9   4     1255.03     1377.91    204.75 o 
  12   9   4      104.87      188.75    126.68 o 
 -13  10   4      200.66       34.99     91.84 o 
 -12  10   4      215.32      129.88     72.45 o 
 -11  10   4      134.69      318.55     82.49 o 
 -10  10   4        0.27      211.65     89.68 o 
  -9  10   4     2888.81     2989.47    344.21 o 
  -8  10   4      283.92      261.52     91.81 o 
  -7  10   4      534.77      649.70    112.59 o 
  -6  10   4      913.13     1002.44     91.96 o 
  -5  10   4      224.78      303.91     56.09 o 
  -4  10   4      701.20      954.33     61.59 o 
  -3  10   4     7278.89     7718.01    526.17 o 
  -2  10   4      751.77      827.99     63.28 o 
  -1  10   4     5347.82     5181.42    113.89 o 
   0  10   4      208.99      970.17    141.12 o 
   1  10   4     5070.67     5196.32    274.08 o 
   2  10   4      167.33      365.71     60.57 o 
   3  10   4     1071.92     1244.88    178.97 o 
   4  10   4       90.20      209.50     88.37 o 
   5  10   4      901.69      753.35    126.67 o 
   6  10   4      121.91      160.91     43.66 o 
   7  10   4     1067.62     1093.55    175.53 o 
   8  10   4      173.72      110.37     48.66 o 
   9  10   4      174.16      234.35     56.46 o 
  10  10   4       45.96       73.21     69.02 o 
  11  10   4      152.89      303.98     64.19 o 
 -13  11   4      565.35      461.69     76.94 o 
 -12  11   4       83.36      147.76    101.09 o 
 -11  11   4     1189.93     1104.84    171.46 o 
 -10  11   4      223.51      266.11     79.85 o 
  -9  11   4       52.34      208.48     74.65 o 
  -8  11   4       26.39       64.67     72.14 o 
  -7  11   4      461.16      415.28     76.56 o 
  -6  11   4      250.68      217.64     74.47 o 
  -5  11   4     5230.90     5210.78    375.29 o 
  -4  11   4      736.33      714.05     58.01 o 
  -3  11   4     3537.92     3873.17    211.68 o 
  -2  11   4     2968.62     2836.30     97.52 o 
  -1  11   4      259.60      189.68     58.72 o 
   0  11   4      531.60      604.97    122.44 o 
   1  11   4     6130.35     6055.00    314.36 o 
   2  11   4     1332.55     1536.63    202.54 o 
   3  11   4      286.34      383.23     60.29 o 
   4  11   4       89.87      220.46     55.37 o 
   5  11   4      796.79      900.75     70.39 o 
   6  11   4       62.28       85.48     51.07 o 
   7  11   4        4.57      -43.50     52.02 o 
   8  11   4        4.41      -22.49    101.56 o 
   9  11   4     1839.33     1705.06    101.43 o 
  10  11   4        0.02       38.70     58.78 o 
  11  11   4      595.12      599.38    138.08 o 
 -12  12   4      254.62      287.42    128.42 o 
 -11  12   4      320.60      449.01     96.68 o 
 -10  12   4       15.67       92.33    101.62 o 
  -9  12   4     1339.32     1143.32     93.08 o 
  -8  12   4       93.09       98.28     74.62 o 
  -7  12   4      763.27      654.34     73.42 o 
  -6  12   4      694.86      615.68     67.95 o 
  -5  12   4      325.36      333.42     55.67 o 
  -4  12   4     1114.68     1258.94     85.98 o 
  -3  12   4     1936.39     2113.12    129.71 o 
  -2  12   4      411.33      311.64     70.46 o 
  -1  12   4     4206.25     4254.98    101.57 o 
   0  12   4     1184.13     1619.35    179.59 o 
   1  12   4     4015.71     4112.80    219.83 o 
   2  12   4     1158.64     1239.18     65.37 o 
   3  12   4        1.53       53.81     60.57 o 
   4  12   4      166.38      318.12     61.52 o 
   5  12   4     2106.82     2113.18    233.83 o 
   6  12   4      685.25      614.24     62.01 o 
   7  12   4     2542.31     2571.50    232.58 o 
   8  12   4      127.99      132.77     64.02 o 
   9  12   4       31.88      133.89     48.69 o 
  10  12   4      262.28      505.15    114.20 o 
  11  12   4      131.15      151.00     74.45 o 
 -12  13   4       42.35      247.06    113.62 o 
 -11  13   4      917.63      973.18     87.31 o 
 -10  13   4      805.27      829.41    157.06 o 
  -9  13   4       69.65      191.31    126.21 o 
  -8  13   4     3282.36     3171.37    270.65 o 
  -7  13   4      850.93      738.47     62.05 o 
  -6  13   4      175.01      190.43     61.27 o 
  -5  13   4      262.10      335.76     68.95 o 
  -4  13   4     1087.56     1104.26     68.03 o 
  -3  13   4     1817.64     1833.29    107.24 o 
  -2  13   4       17.50       47.02     53.72 o 
  -1  13   4      859.62     1053.04    162.26 o 
   0  13   4     3033.44     2926.59    119.85 o 
   1  13   4     1784.47     1772.91     96.72 o 
   2  13   4     1267.90     1370.92     64.25 o 
   3  13   4      621.43      674.14     54.99 o 
   4  13   4      229.11      199.50     77.17 o 
   5  13   4     2389.93     2260.22    205.19 o 
   6  13   4     2103.13     1903.56    194.39 o 
   7  13   4      333.91      361.33     88.96 o 
   8  13   4      898.78      994.49    130.96 o 
   9  13   4      864.56      947.44    138.33 o 
  10  13   4        7.20       88.29     84.92 o 
  11  13   4      130.72      127.41    119.36 o 
 -12  14   4      575.46      846.74    205.15 o 
 -11  14   4      126.04      -24.66    108.12 o 
 -10  14   4      352.81      328.68     79.81 o 
  -9  14   4      207.95      199.44     67.45 o 
  -8  14   4       39.92      -26.23     80.70 o 
  -7  14   4        1.88       76.76     75.42 o 
  -6  14   4     5985.34     5693.53    417.63 o 
  -5  14   4      369.55      396.17     60.32 o 
  -4  14   4     1095.97      964.98     71.49 o 
  -3  14   4     2440.45     2235.06    186.49 o 
  -2  14   4      846.85      812.34     63.87 o 
  -1  14   4     1048.84      891.79     56.67 o 
   0  14   4       91.09      142.03     60.34 o 
   1  14   4      142.85      219.62     71.36 o 
   2  14   4     1821.76     2036.53     98.96 o 
   3  14   4      121.83      109.24     53.83 o 
   4  14   4     1385.07     1377.91    118.93 o 
   5  14   4        3.77      -52.24    107.71 o 
   6  14   4      195.85      172.55     54.32 o 
   7  14   4      264.05      343.31    101.00 o 
   8  14   4      773.60      787.35    141.21 o 
   9  14   4      134.22      169.46     55.54 o 
  10  14   4     1058.10     1014.10    104.24 o 
 -11  15   4       41.11      128.45     88.56 o 
 -10  15   4      958.26      799.86    130.85 o 
  -9  15   4       39.14      119.02     71.73 o 
  -8  15   4     1778.02     1625.64    104.63 o 
  -7  15   4      417.17      391.63     76.16 o 
  -6  15   4      970.09      931.02     65.72 o 
  -5  15   4      634.09      830.53     87.65 o 
  -4  15   4     3136.99     3139.63    249.18 o 
  -3  15   4      999.57      958.73     80.21 o 
  -2  15   4     2337.16     2360.04    121.40 o 
  -1  15   4      306.07      419.42     70.43 o 
   0  15   4     1917.33     1896.81     52.78 o 
   1  15   4      201.88      284.70     68.94 o 
   2  15   4     1122.60     1060.12    106.42 o 
   3  15   4        6.05        5.57     57.95 o 
   4  15   4      482.02      492.34     69.18 o 
   5  15   4        0.06      131.82     60.46 o 
   6  15   4     1553.19     1724.62    143.95 o 
   7  15   4      163.08      230.09     56.93 o 
   8  15   4      970.06     1041.70     60.45 o 
   9  15   4       32.15      108.01     68.68 o 
  10  15   4      251.80      328.99    112.49 o 
 -11  16   4       51.79      -94.39    107.05 o 
 -10  16   4      314.37      534.54    118.48 o 
  -9  16   4       11.94      132.79    139.57 o 
  -8  16   4       47.54       41.21     69.07 o 
  -7  16   4      955.89      943.74     84.11 o 
  -6  16   4     1114.85     1226.61    100.84 o 
  -5  16   4      167.54      133.48     56.84 o 
  -4  16   4     4092.82     4209.83    319.58 o 
  -3  16   4      551.80      455.91     59.88 o 
  -2  16   4        0.57       78.03     53.12 o 
  -1  16   4     1045.15     1045.34    122.92 o 
   0  16   4        1.19       49.02     51.34 o 
   1  16   4     1524.03     1431.25    146.82 o 
   2  16   4     2323.60     2150.61     74.47 o 
   3  16   4       16.77       64.75     59.68 o 
   4  16   4      689.29      815.14     70.39 o 
   5  16   4       73.74      138.92     57.37 o 
   6  16   4      257.75      192.06     75.54 o 
   7  16   4      376.66      366.43     67.77 o 
   8  16   4      236.81      323.58     82.74 o 
   9  16   4       18.62       65.95     64.99 o 
  10  16   4     1069.05     1011.25     95.49 o 
 -10  17   4      656.05      411.94    107.48 o 
  -9  17   4        2.73      154.67     71.75 o 
  -8  17   4      145.50      270.54     85.97 o 
  -7  17   4       20.87      123.22     81.22 o 
  -6  17   4      657.20      583.12     73.26 o 
  -5  17   4     1214.96     1218.73    150.78 o 
  -4  17   4     1000.56      933.94    147.26 o 
  -3  17   4      754.49      741.86     92.57 o 
  -2  17   4     2392.93     2123.35     74.72 o 
  -1  17   4      520.33      456.50     54.75 o 
   0  17   4     3468.70     3460.86    354.42 o 
   1  17   4       60.89      109.93     87.81 o 
   2  17   4      469.76      557.97     70.69 o 
   3  17   4     1942.68     1741.69    194.15 o 
   4  17   4       37.56      -66.43     66.43 o 
   5  17   4     1617.54     1513.80     96.58 o 
   6  17   4      786.30      968.74     83.20 o 
   7  17   4      231.63      279.61     61.10 o 
   8  17   4      237.73      238.28     57.05 o 
   9  17   4      300.35      419.05     80.74 o 
 -10  18   4       53.87      297.32    239.57 o 
  -9  18   4     1292.96     1104.14     94.78 o 
  -8  18   4        2.20      156.01     88.40 o 
  -7  18   4      724.41      590.45    101.05 o 
  -6  18   4        2.10       -1.26     78.07 o 
  -5  18   4      329.40      336.94     54.85 o 
  -4  18   4      152.33      346.00     97.97 o 
  -3  18   4     1514.11     1403.24    158.24 o 
  -2  18   4      128.94      156.09     69.82 o 
  -1  18   4     2567.79     2443.43    138.66 o 
   0  18   4       19.32       18.61     55.57 o 
   1  18   4     1617.68     1567.21    112.24 o 
   2  18   4        6.04       80.57     52.42 o 
   3  18   4       74.41      -61.16     61.16 o 
   4  18   4        2.71      187.86    128.90 o 
   5  18   4     1902.88     1731.43    194.27 o 
   6  18   4      150.78      133.12     67.40 o 
   7  18   4     1055.26     1143.69     82.01 o 
   8  18   4        3.39      143.98     64.98 o 
   9  18   4      196.91      372.81     57.31 o 
  -9  19   4       48.04      163.34    124.18 o 
  -8  19   4       81.37       65.85     72.53 o 
  -7  19   4      320.36      296.74     69.61 o 
  -6  19   4       17.41      110.39     78.71 o 
  -5  19   4      865.78      726.06     59.69 o 
  -4  19   4       64.25      151.00     66.58 o 
  -3  19   4      906.20      987.00     85.57 o 
  -2  19   4        4.16      164.57     95.07 o 
  -1  19   4        3.56      213.20    107.45 o 
   0  19   4       31.26      174.82     82.73 o 
   1  19   4      630.99      762.88    134.41 o 
   2  19   4      147.97      202.84     93.02 o 
   3  19   4     1754.47     1587.55    142.16 o 
   4  19   4        0.27        4.12     64.41 o 
   5  19   4     1009.28      922.72     65.67 o 
   6  19   4        4.32       59.21     96.07 o 
   7  19   4      122.25      146.61    105.08 o 
   8  19   4       82.01      164.64    127.38 o 
  -9  20   4      806.98      616.07     85.41 o 
  -8  20   4        0.69       71.87     88.26 o 
  -7  20   4      394.58      366.67     93.55 o 
  -6  20   4       71.77       67.58     82.20 o 
  -5  20   4       40.17      210.78     68.01 o 
  -4  20   4      902.09      868.96    103.51 o 
  -3  20   4      447.43      502.80     63.70 o 
  -2  20   4      238.25      254.12     88.18 o 
  -1  20   4     1028.88      966.48    114.96 o 
   0  20   4      109.75       46.18     72.10 o 
   1  20   4      296.97      378.05     56.67 o 
   2  20   4      109.05      230.52    106.34 o 
   3  20   4       23.71       38.91     95.07 o 
   4  20   4     1671.72     1696.03    192.99 o 
   5  20   4      933.53      907.68     78.85 o 
   6  20   4       15.79      219.85     93.62 o 
   7  20   4      294.91      363.77     74.67 o 
  -8  21   4      540.10      476.72     84.29 o 
  -7  21   4        5.82      -14.37     74.66 o 
  -6  21   4      188.69      125.96    130.53 o 
  -5  21   4       52.79      128.18     53.78 o 
  -4  21   4        0.22       19.06     66.82 o 
  -3  21   4      454.35      464.94     59.32 o 
  -2  21   4     1029.68     1147.26    228.95 o 
  -1  21   4       57.45      168.76     93.42 o 
   0  21   4      264.23      239.81     86.76 o 
   1  21   4      574.54      566.11     90.28 o 
   2  21   4       47.87       81.11     57.36 o 
   3  21   4       11.65       54.67     77.57 o 
   4  21   4      346.17      265.78     79.62 o 
   5  21   4       14.39      -23.38     79.95 o 
   6  21   4      265.25      297.31     59.07 o 
   7  21   4        7.04       53.90     88.39 o 
  -7  22   4       33.06      148.72    129.81 o 
  -6  22   4      489.28      505.95     74.98 o 
  -5  22   4       11.49      171.33     84.36 o 
  -4  22   4     1334.49     1583.00    331.20 o 
  -3  22   4      266.25      288.22     60.29 o 
  -2  22   4      256.98      331.62     60.52 o 
  -1  22   4       67.33      133.31     65.64 o 
   0  22   4      442.58      368.74     60.64 o 
   1  22   4      225.22      433.61     66.44 o 
   2  22   4     2083.94     2095.58    182.46 o 
   3  22   4      146.08      215.45     71.00 o 
   4  22   4      529.33      490.24     71.61 o 
   5  22   4        4.98      -19.73    149.44 o 
   6  22   4        6.80       30.70    112.79 o 
  -6  23   4      210.66      430.93    118.62 o 
  -5  23   4      123.44       55.30     73.65 o 
  -4  23   4        4.92      109.12     88.63 o 
  -3  23   4       84.75      256.37    109.84 o 
  -2  23   4      685.89      684.97    124.22 o 
  -1  23   4       23.00       66.44     68.69 o 
   0  23   4     1162.79     1027.03     58.57 o 
   1  23   4       12.59       73.25     80.40 o 
   2  23   4       41.23      189.79     69.34 o 
   3  23   4      489.74      407.35    108.70 o 
   4  23   4      146.90       87.01     84.10 o 
   5  23   4       19.64      197.51     87.80 o 
  -5  24   4      202.74       -6.40    109.07 o 
  -4  24   4      396.52      251.22     75.13 o 
  -3  24   4       41.03       31.75     83.57 o 
  -2  24   4      178.32      274.55    110.88 o 
  -1  24   4      989.04      869.80    122.83 o 
   0  24   4       18.64       74.67    127.43 o 
   1  24   4      234.74      308.56    136.30 o 
   2  24   4      481.96      441.35    182.51 o 
   3  24   4       66.57      154.59    134.42 o 
   4  24   4      161.13      228.27     78.89 o 
  -4  25   4      193.12      381.41    151.55 o 
  -3  25   4      334.73      393.57     75.40 o 
  -2  25   4      172.33      187.39    127.81 o 
  -1  25   4        3.54        1.57     84.70 o 
   0  25   4      349.24      421.73     94.48 o 
   1  25   4      113.40      141.57     95.96 o 
   2  25   4      158.44      193.92     87.92 o 
 -13   0   5      406.07      346.88    144.40 o 
 -11   0   5      170.22      328.82     89.47 o 
  -9   0   5      840.69      748.13    184.48 o 
  -7   0   5    11202.42    12831.15    176.18 o 
  -5   0   5     4054.35     4334.62    149.22 o 
  -3   0   5      218.97      800.12    170.62 o 
  -1   0   5     2928.07     3816.87    113.56 o 
   1   0   5     3532.51     3662.69    146.88 o 
   3   0   5      684.03     1657.48   1101.17 o 
   5   0   5    16189.58    14745.86    499.37 o 
   7   0   5     5897.94     5650.88    102.10 o 
   9   0   5      327.02      343.93     83.98 o 
  11   0   5       31.20      -48.98     97.82 o 
 -14   1   5      201.13      211.54     75.47 o 
 -13   1   5     1149.79     1213.95    148.22 o 
 -12   1   5     1599.61     1553.86    155.76 o 
 -11   1   5     3519.34     3624.64    320.62 o 
 -10   1   5      185.95      231.01     60.37 o 
  -9   1   5       54.66      111.20     60.25 o 
  -8   1   5     1348.71     1441.68     92.31 o 
  -7   1   5      784.79      946.92     86.92 o 
  -6   1   5     9952.24    10948.92    124.26 o 
  -5   1   5     5774.40     6343.01    132.07 o 
  -4   1   5      319.84      356.58     71.76 o 
  -3   1   5    19354.89    19940.99    848.17 o 
  -2   1   5      407.10      336.28     63.70 o 
  -1   1   5      772.15      784.43     62.33 o 
   0   1   5     2169.41     2032.34     88.35 o 
   1   1   5       68.88      183.51     56.47 o 
   2   1   5     7809.25     6920.46     65.90 o 
   3   1   5    23107.40    21240.52    428.34 o 
   4   1   5      340.01      444.70     49.20 o 
   5   1   5    14272.29    12755.46    320.33 o 
   6   1   5       30.88      -63.87     66.43 o 
   7   1   5      170.27      379.94     56.39 o 
   8   1   5      586.33      828.91     62.17 o 
   9   1   5      253.35      378.89    118.11 o 
  10   1   5       10.29     -117.16    139.27 o 
  11   1   5      397.52      247.15    129.90 o 
  12   1   5       13.61      -69.76     82.95 o 
 -14   2   5       29.70      157.10     91.69 o 
 -13   2   5        1.36       76.83     69.38 o 
 -12   2   5      634.97      685.76    103.50 o 
 -11   2   5     1554.04     1541.16    100.29 o 
 -10   2   5     1520.27     1641.66    149.05 o 
  -9   2   5        9.32      101.62     68.02 o 
  -8   2   5        5.97       15.28     92.96 o 
  -7   2   5     2572.61     2612.99    255.83 o 
  -6   2   5     3017.11     3102.66    373.11 o 
  -5   2   5     1688.53     1690.54    165.15 o 
  -4   2   5     3474.47     3766.46    249.88 o 
  -3   2   5    13817.21    15213.77    576.70 o 
  -2   2   5       53.38      550.73     71.88 o 
  -1   2   5     2165.17     3451.10    236.01 o 
   0   2   5      102.34     1573.30    215.89 o 
   1   2   5      328.37      595.74     62.82 o 
   2   2   5     1386.67     2874.78     69.77 o 
   3   2   5       98.82      -50.86     50.86 o 
   4   2   5      209.71      218.98     46.61 o 
   5   2   5     4452.51     4255.46    181.86 o 
   6   2   5      834.10      841.57     49.06 o 
   7   2   5     1102.53     1052.94     58.72 o 
   8   2   5      182.68      216.12     60.12 o 
   9   2   5      684.79      565.34     72.26 o 
  10   2   5      253.33      281.38     90.69 o 
  11   2   5       13.79      -76.54     76.54 o 
  12   2   5      347.12      539.90    102.98 o 
 -14   3   5      519.16      587.53     92.63 o 
 -13   3   5      249.23      438.26     92.59 o 
 -12   3   5      432.46      496.03     60.67 o 
 -11   3   5       10.50      208.65     72.66 o 
 -10   3   5        5.98       49.70     69.14 o 
  -9   3   5      605.01      574.20     73.29 o 
  -8   3   5     6403.89     6968.79    603.20 o 
  -7   3   5       72.83      121.97     73.33 o 
  -6   3   5     4860.44     4768.06    334.23 o 
  -5   3   5     1043.28     1358.60    136.91 o 
  -4   3   5      693.57      851.03     70.15 o 
  -3   3   5    21734.76    23159.60   1665.81 o 
  -2   3   5     2506.63     2528.72     94.70 o 
  -1   3   5      230.69      455.51     63.32 o 
   0   3   5    12850.10    11719.33    512.64 o 
   1   3   5     1047.73      925.05     62.43 o 
   2   3   5      194.50      147.80     48.57 o 
   3   3   5      143.66      188.83     54.51 o 
   4   3   5       80.83       40.76     51.89 o 
   5   3   5     3085.85     2992.69    109.05 o 
   6   3   5     1779.28     1499.37     61.40 o 
   7   3   5       54.74      133.09     61.25 o 
   8   3   5     5608.82     5162.30    151.36 o 
   9   3   5       27.91       90.08     86.91 o 
  10   3   5      176.24      230.54     90.21 o 
  11   3   5        2.99       17.66    155.08 o 
  12   3   5       40.42      -84.71     84.71 o 
 -14   4   5      304.94      167.30     76.55 o 
 -13   4   5       71.04      132.28     93.81 o 
 -12   4   5      893.26     1007.11    126.87 o 
 -11   4   5      118.15      364.03     82.63 o 
 -10   4   5      293.91      323.12     60.74 o 
  -9   4   5      104.09      215.52     71.75 o 
  -8   4   5       78.96      148.83     77.55 o 
  -7   4   5      741.69      822.09     74.14 o 
  -6   4   5     2899.01     2779.14    196.60 o 
  -5   4   5      138.35       48.38     56.00 o 
  -4   4   5    10759.88    11602.46    541.74 o 
  -3   4   5     4414.79     4934.88    274.21 o 
  -2   4   5     4091.34     3970.64    235.18 o 
  -1   4   5      114.34      318.69     67.47 o 
   0   4   5      702.74      813.81     73.79 o 
   1   4   5     6033.89     7004.19    401.01 o 
   2   4   5    11173.26    10394.41    293.75 o 
   3   4   5      259.16      160.55     54.27 o 
   4   4   5     2451.62     2021.23    111.74 o 
   5   4   5        0.42       93.44     59.35 o 
   6   4   5      343.27      435.19     57.15 o 
   7   4   5      939.61      825.16     58.15 o 
   8   4   5       41.10       52.80     58.58 o 
   9   4   5        3.95        3.86     59.26 o 
  10   4   5      755.17      884.79     97.60 o 
  11   4   5       18.37      296.45     95.17 o 
  12   4   5      668.87      939.78    121.54 o 
 -14   5   5      409.50      247.94    112.59 o 
 -13   5   5      250.83      189.22     95.52 o 
 -12   5   5       95.66      157.01     60.82 o 
 -11   5   5      890.15      941.84     64.62 o 
 -10   5   5       96.22      163.05     70.24 o 
  -9   5   5      145.16      208.89     73.89 o 
  -8   5   5     7122.09     7600.32    675.16 o 
  -7   5   5     1200.32     1254.53    134.08 o 
  -6   5   5      673.50      683.31     83.44 o 
  -5   5   5      628.37      608.38     68.90 o 
  -4   5   5      727.75      838.57     74.98 o 
  -3   5   5      673.22      924.85    144.79 o 
  -2   5   5     3433.87     3417.12    241.86 o 
  -1   5   5     3924.66     3868.91    207.54 o 
   0   5   5     1737.15     1553.98     65.96 o 
   1   5   5     4811.80     4609.32    161.64 o 
   2   5   5      215.13      220.63     58.14 o 
   3   5   5      184.53      386.73     66.20 o 
   4   5   5      152.60      180.15     63.81 o 
   5   5   5     5787.15     5662.96    175.65 o 
   6   5   5      190.56      211.39     51.52 o 
   7   5   5      190.81      210.36     56.96 o 
   8   5   5     4439.93     4098.30    106.91 o 
   9   5   5      272.81      249.40     69.55 o 
  10   5   5      181.59      296.20    188.06 o 
  11   5   5      273.52      447.41    120.26 o 
  12   5   5       35.35      -75.23    173.86 o 
 -14   6   5      267.61      247.42     81.20 o 
 -13   6   5       79.46      194.56     60.12 o 
 -12   6   5        9.39       29.37     66.68 o 
 -11   6   5      564.89      593.59     65.22 o 
 -10   6   5       75.09      132.16     61.79 o 
  -9   6   5     1689.11     1888.91    255.19 o 
  -8   6   5       35.54       70.80     92.92 o 
  -7   6   5     2103.54     2146.61    267.74 o 
  -6   6   5      151.41      131.83     67.15 o 
  -5   6   5       31.79      155.42     66.94 o 
  -4   6   5     4573.64     4964.82    395.40 o 
  -3   6   5     1143.97     1953.08     89.77 o 
  -2   6   5    15276.57    15796.91    912.46 o 
  -1   6   5     4540.56     4555.03    348.73 o 
   0   6   5      430.58     4063.46    530.54 o 
   1   6   5     4261.18     4309.99    234.13 o 
   2   6   5      189.36      325.26     71.94 o 
   3   6   5      528.65      634.95     56.54 o 
   4   6   5      174.38      102.03     61.77 o 
   5   6   5     2453.55     2166.61     64.94 o 
   6   6   5       10.27       73.74    101.47 o 
   7   6   5      987.89      804.29     71.88 o 
   8   6   5      177.80      185.88     59.29 o 
   9   6   5      776.87      620.39     89.65 o 
  10   6   5       65.33      157.30     64.51 o 
  11   6   5        0.32      208.96     80.94 o 
  12   6   5      103.75       19.31    116.26 o 
 -13   7   5      715.79      808.48     66.78 o 
 -12   7   5      149.99      199.12     59.97 o 
 -11   7   5     2222.44     2499.56    232.92 o 
 -10   7   5      648.86      686.18     97.55 o 
  -9   7   5      580.76      701.13     95.74 o 
  -8   7   5      463.34      505.77     95.34 o 
  -7   7   5     1842.49     1990.54    173.64 o 
  -6   7   5      202.07      141.98    103.08 o 
  -5   7   5     4053.79     4186.44    325.53 o 
  -4   7   5     2246.26     2692.77     89.27 o 
  -3   7   5    13832.29    14884.67   1238.35 o 
  -2   7   5       92.56      128.77     61.62 o 
  -1   7   5     1633.09     1629.06    118.15 o 
   0   7   5      200.13       87.37     62.49 o 
   1   7   5      363.39      355.60     58.23 o 
   2   7   5     1648.06     1776.97    109.79 o 
   3   7   5     7303.68     6297.58    206.92 o 
   4   7   5      283.41      377.09    114.26 o 
   5   7   5     7380.44     6471.47    149.15 o 
   6   7   5     1916.93     1679.27     55.42 o 
   7   7   5      360.78      392.23     66.04 o 
   8   7   5      952.34     1093.97     79.45 o 
   9   7   5      831.37      951.05     57.32 o 
  10   7   5       65.67      166.31     88.93 o 
  11   7   5     1696.06     1324.86     83.54 o 
  12   7   5       46.63     -144.63    203.87 o 
 -13   8   5      140.97      300.80     80.12 o 
 -12   8   5       94.28      111.51     71.24 o 
 -11   8   5      494.70      617.71    101.32 o 
 -10   8   5     1195.28     1177.44     85.89 o 
  -9   8   5     1727.22     1657.77    134.07 o 
  -8   8   5       44.33       56.16     72.07 o 
  -7   8   5     1690.95     1699.90    108.82 o 
  -6   8   5       22.45       47.39     66.48 o 
  -5   8   5     1885.38     2128.31    146.61 o 
  -4   8   5     4662.11     5218.45    514.76 o 
  -3   8   5      630.40      640.61     95.29 o 
  -2   8   5      330.26     1800.68    337.36 o 
  -1   8   5     7125.48     7694.85    451.14 o 
   0   8   5       31.23      794.50    237.61 o 
   1   8   5     5230.89     4878.59    270.81 o 
   2   8   5      468.41      779.08     60.98 o 
   3   8   5      419.32      501.00    106.22 o 
   4   8   5     1337.47     1194.27     61.95 o 
   5   8   5     1941.60     1766.74     62.56 o 
   6   8   5     1174.34      999.02     59.79 o 
   7   8   5     1376.60     1429.89    139.80 o 
   8   8   5      339.47      423.06     68.37 o 
   9   8   5     1484.56     1322.92     64.57 o 
  10   8   5      372.60      554.01     77.10 o 
  11   8   5       87.50      173.18    136.37 o 
  12   8   5      354.30      553.68    111.95 o 
 -13   9   5      197.64      284.15     69.34 o 
 -12   9   5       10.17      107.98     60.45 o 
 -11   9   5     1520.20     1621.57    157.36 o 
 -10   9   5      708.77      932.08    169.37 o 
  -9   9   5      223.79      253.47     73.89 o 
  -8   9   5        3.79       35.09     89.82 o 
  -7   9   5      623.05      460.08     78.95 o 
  -6   9   5     1270.99     1419.67    102.62 o 
  -5   9   5     1908.14     2221.19    175.81 o 
  -4   9   5     3980.14     4011.99    320.48 o 
  -3   9   5     6286.16     6516.39    374.22 o 
  -2   9   5      884.83     1011.52     74.66 o 
  -1   9   5      447.83      449.86     69.58 o 
   0   9   5     1484.59     1669.47    171.21 o 
   1   9   5        2.35      154.96     91.73 o 
   2   9   5       98.15       93.01     67.21 o 
   3   9   5     4757.45     4117.68    215.19 o 
   4   9   5      340.24      331.50     61.83 o 
   5   9   5     3630.20     3303.82    116.66 o 
   6   9   5        1.74      -51.37    124.93 o 
   7   9   5       21.22      106.15     67.05 o 
   8   9   5       23.90       34.25     53.35 o 
   9   9   5      994.48      982.77    110.20 o 
  10   9   5      579.15      832.68     68.26 o 
  11   9   5      351.09      332.20     59.88 o 
 -13  10   5      144.41      295.79    108.85 o 
 -12  10   5      357.02      481.08    109.66 o 
 -11  10   5      690.47      697.59     95.14 o 
 -10  10   5     1775.93     1757.49    103.00 o 
  -9  10   5      802.84     1078.53    170.63 o 
  -8  10   5       38.69      223.57    154.11 o 
  -7  10   5     1831.90     1869.20    147.48 o 
  -6  10   5      559.94      653.08    105.20 o 
  -5  10   5      123.86      122.73     53.54 o 
  -4  10   5     8308.70     8791.86    960.70 o 
  -3  10   5     1899.91     1975.39    177.70 o 
  -2  10   5     2005.64     2248.09    121.39 o 
  -1  10   5       21.34      172.65     58.76 o 
   0  10   5       34.76      398.88    137.09 o 
   1  10   5     4415.26     4402.41    405.56 o 
   2  10   5      949.98      957.40    111.01 o 
   3  10   5       76.92      115.45     54.23 o 
   4  10   5      604.31      688.82    151.68 o 
   5  10   5     2310.31     2136.22     71.21 o 
   6  10   5      152.27       84.69     58.07 o 
   7  10   5     1269.97     1236.05     81.11 o 
   8  10   5       12.23      -69.66     69.66 o 
   9  10   5      269.48      359.51    140.80 o 
  10  10   5      972.06      803.50    138.41 o 
  11  10   5        1.25       91.08     78.48 o 
 -13  11   5        0.16      137.21     64.85 o 
 -12  11   5      317.26      379.10     88.33 o 
 -11  11   5      635.68      598.26     79.21 o 
 -10  11   5     1310.81     1428.81    144.35 o 
  -9  11   5       58.91      -11.89    108.62 o 
  -8  11   5     3775.88     3583.79     87.25 o 
  -7  11   5      100.90      201.58     97.55 o 
  -6  11   5      499.40      490.88     70.19 o 
  -5  11   5       12.22       82.89     67.76 o 
  -4  11   5        5.78       91.20     82.33 o 
  -3  11   5      275.24      342.32     64.07 o 
  -2  11   5     5366.40     5243.20    189.84 o 
  -1  11   5      192.73      222.12     53.41 o 
   0  11   5    19960.21    19577.31   1195.76 o 
   1  11   5       58.01      -52.24     69.03 o 
   2  11   5     2754.57     3065.97    273.74 o 
   3  11   5      584.75      583.38     61.19 o 
   4  11   5      366.86      454.86     94.52 o 
   5  11   5      145.69      225.38     86.64 o 
   6  11   5     1599.37     1644.55    155.43 o 
   7  11   5       41.33      -12.46     56.92 o 
   8  11   5     1522.02     1647.92    190.78 o 
   9  11   5        0.00      209.12     97.82 o 
  10  11   5      185.08      249.31     94.78 o 
  11  11   5        2.68       81.46     60.82 o 
 -12  12   5      477.86      344.18    112.57 o 
 -11  12   5        1.17      -11.97    105.32 o 
 -10  12   5      758.24      616.39    101.97 o 
  -9  12   5      297.03      352.37     98.50 o 
  -8  12   5      116.79      107.99     95.83 o 
  -7  12   5     1609.43     1616.45    153.82 o 
  -6  12   5     1200.85     1427.05    126.50 o 
  -5  12   5      654.84      663.17     69.28 o 
  -4  12   5     3818.17     3688.36    190.56 o 
  -3  12   5       30.55       42.54     63.06 o 
  -2  12   5     1493.99     1445.38     57.91 o 
  -1  12   5     1763.84     1810.76     65.32 o 
   0  12   5        0.31      144.66    122.85 o 
   1  12   5     1228.03     1485.78    168.80 o 
   2  12   5     3854.00     4013.59    269.96 o 
   3  12   5      567.03      560.20     63.48 o 
   4  12   5      996.10      964.68     70.85 o 
   5  12   5      398.88      339.34     71.77 o 
   6  12   5       18.54      138.09     55.40 o 
   7  12   5      569.06      629.89     46.70 o 
   8  12   5      146.77      170.75     51.22 o 
   9  12   5       89.91      104.31     54.57 o 
  10  12   5      703.80      902.85    163.88 o 
  11  12   5        0.04      -36.96     61.40 o 
 -12  13   5       30.87       15.77     91.56 o 
 -11  13   5       74.26      380.01    210.56 o 
 -10  13   5      224.74      267.87     81.91 o 
  -9  13   5      299.29      412.13     93.85 o 
  -8  13   5      536.68      538.39     76.08 o 
  -7  13   5       44.10       86.72     80.81 o 
  -6  13   5      389.19      449.81     56.50 o 
  -5  13   5     1808.09     1880.24    175.17 o 
  -4  13   5      154.92      164.18     56.67 o 
  -3  13   5     1204.60     1116.80     84.96 o 
  -2  13   5       39.26      -69.77     69.77 o 
  -1  13   5      142.00      170.52     54.09 o 
   0  13   5     5913.22     5567.97    363.92 o 
   1  13   5     1869.14     1970.97    121.03 o 
   2  13   5     1000.65     1197.07     71.31 o 
   3  13   5      544.37      627.27     55.36 o 
   4  13   5      181.05      177.74     52.91 o 
   5  13   5       96.33      127.59     48.07 o 
   6  13   5      345.79      261.28     66.22 o 
   7  13   5      137.34      169.28     63.26 o 
   8  13   5      853.95      984.19    167.18 o 
   9  13   5      537.09      574.20     78.22 o 
  10  13   5        9.30      -31.46     58.14 o 
 -12  14   5      106.73      310.98    123.16 o 
 -11  14   5      245.87       19.13    141.13 o 
 -10  14   5      203.51      349.05    108.63 o 
  -9  14   5     1317.66     1357.85    103.59 o 
  -8  14   5       98.88      174.09     85.03 o 
  -7  14   5     3677.57     3289.02    241.35 o 
  -6  14   5       80.44      156.77     64.10 o 
  -5  14   5      544.89      566.67     51.43 o 
  -4  14   5      173.70      160.60     49.74 o 
  -3  14   5       58.62       71.86     52.95 o 
  -2  14   5     1413.62     1298.51     58.87 o 
  -1  14   5     4279.57     4134.75     82.34 o 
   0  14   5        1.81       63.45    107.63 o 
   1  14   5     6226.95     6059.20    306.46 o 
   2  14   5      160.05      240.40     68.60 o 
   3  14   5       68.51      131.73     57.60 o 
   4  14   5      211.73      338.26     48.11 o 
   5  14   5      286.79      285.68     54.55 o 
   6  14   5      256.35      325.62     74.74 o 
   7  14   5     1422.63     1485.52    108.61 o 
   8  14   5       60.31      175.66     57.70 o 
   9  14   5      615.54      781.57    207.12 o 
  10  14   5        0.49      -67.60     67.60 o 
 -11  15   5      878.33     1097.43    120.42 o 
 -10  15   5       96.25      107.42     88.38 o 
  -9  15   5      457.40      435.88    101.64 o 
  -8  15   5        5.00       57.35     68.39 o 
  -7  15   5        7.99       23.42     64.95 o 
  -6  15   5      145.04      155.63     52.15 o 
  -5  15   5     3968.72     4369.70    302.33 o 
  -4  15   5        8.08        8.25     47.89 o 
  -3  15   5      622.09      793.03    125.78 o 
  -2  15   5     1261.74     1083.58     95.39 o 
  -1  15   5     1386.78     1246.36     71.79 o 
   0  15   5       51.18      173.58     74.28 o 
   1  15   5     4287.72     4185.30    124.39 o 
   2  15   5      168.84      150.72    101.39 o 
   3  15   5     1399.68     1383.51     61.45 o 
   4  15   5      244.72      278.59     60.12 o 
   5  15   5     1705.61     1778.10    138.30 o 
   6  15   5       75.86      106.42     74.41 o 
   7  15   5       51.74      105.38     64.68 o 
   8  15   5       24.95       -0.25     61.57 o 
   9  15   5      421.88      511.76     91.69 o 
  10  15   5       17.20       51.71    129.76 o 
 -11  16   5       40.24      196.86    122.61 o 
 -10  16   5       43.17      228.02    115.93 o 
  -9  16   5      512.21      706.14    134.68 o 
  -8  16   5       32.90        1.43     85.24 o 
  -7  16   5     1362.41     1373.48    112.04 o 
  -6  16   5      351.09      277.58     55.35 o 
  -5  16   5      139.44      148.06     56.69 o 
  -4  16   5     1030.98     1011.26     92.88 o 
  -3  16   5     1008.02      917.72     93.06 o 
  -2  16   5      377.19      339.77     58.34 o 
  -1  16   5     1478.93     1229.56    117.91 o 
   0  16   5     1145.76     1109.72    107.80 o 
   1  16   5     2623.56     2774.69    124.19 o 
   2  16   5      479.77      457.44     54.54 o 
   3  16   5      635.37      658.19    101.77 o 
   4  16   5     1095.65     1103.11     83.01 o 
   5  16   5       69.93      149.48     55.06 o 
   6  16   5      387.21      382.04     63.98 o 
   7  16   5      474.50      499.30     54.09 o 
   8  16   5      335.22      487.88     60.39 o 
   9  16   5      220.80      355.14     60.64 o 
 -10  17   5      388.66      317.64     92.65 o 
  -9  17   5      184.32      153.79    113.36 o 
  -8  17   5      466.48      361.33     71.43 o 
  -7  17   5       84.50       59.93     68.22 o 
  -6  17   5      599.66      678.93     66.85 o 
  -5  17   5      187.27      256.42     61.06 o 
  -4  17   5        9.81      152.15     69.99 o 
  -3  17   5     1067.11     1034.64     70.53 o 
  -2  17   5        1.67       55.80     67.24 o 
  -1  17   5       74.74      274.49     67.62 o 
   0  17   5      848.46      806.63     79.00 o 
   1  17   5     1566.01     1506.94    130.99 o 
   2  17   5      850.79      852.03    119.35 o 
   3  17   5      150.35      205.91     73.50 o 
   4  17   5      160.72      270.70     51.70 o 
   5  17   5      848.70      870.17     65.52 o 
   6  17   5     1259.42     1118.54    106.19 o 
   7  17   5        4.36       55.88     55.21 o 
   8  17   5      185.10      218.61     71.38 o 
   9  17   5       26.20       88.74    103.17 o 
 -10  18   5      586.24      744.46    122.81 o 
  -9  18   5       27.52       71.00     80.13 o 
  -8  18   5      218.24      369.39    168.44 o 
  -7  18   5        7.36      125.09     84.94 o 
  -6  18   5       68.37      217.21     72.07 o 
  -5  18   5      409.43      426.44     56.77 o 
  -4  18   5     2428.06     2547.09    356.87 o 
  -3  18   5      128.15       42.50     71.31 o 
  -2  18   5      586.88      448.72     56.33 o 
  -1  18   5      604.36      519.61     51.06 o 
   0  18   5        2.79      -78.19     78.19 o 
   1  18   5      744.60      695.90    103.32 o 
   2  18   5      949.61      792.64    133.01 o 
   3  18   5        8.37      -43.73     62.48 o 
   4  18   5     3074.13     3092.97    184.19 o 
   5  18   5      202.42      355.32    105.96 o 
   6  18   5      166.04      179.12     67.53 o 
   7  18   5        2.83      102.76     52.77 o 
   8  18   5        0.52      191.67     73.78 o 
  -9  19   5       85.24      151.94    100.96 o 
  -8  19   5      626.18      687.35     81.83 o 
  -7  19   5        2.40       13.98     72.44 o 
  -6  19   5      327.22      386.96     68.79 o 
  -5  19   5        0.06      -16.65     80.05 o 
  -4  19   5        1.52      142.00     73.15 o 
  -3  19   5      241.40      280.01     96.92 o 
  -2  19   5     2807.34     2492.12     66.76 o 
  -1  19   5      717.66      711.76    160.97 o 
   0  19   5     1323.10     1217.58     68.36 o 
   1  19   5       11.87      130.36     78.53 o 
   2  19   5      426.05      450.18    136.03 o 
   3  19   5       13.32       69.97     72.69 o 
   4  19   5        6.17      132.19     89.80 o 
   5  19   5       71.46       25.47     59.33 o 
   6  19   5     1186.09     1237.93     71.69 o 
   7  19   5        9.04       75.55     58.35 o 
   8  19   5      324.37      414.05    103.28 o 
  -9  20   5      182.16      125.14     89.33 o 
  -8  20   5      138.98       93.41    100.27 o 
  -7  20   5       27.27       -1.08     86.63 o 
  -6  20   5      210.78      272.79     93.24 o 
  -5  20   5       14.01      -30.56     63.22 o 
  -4  20   5     1094.08     1003.99     70.63 o 
  -3  20   5      175.45       98.22     65.14 o 
  -2  20   5       21.96      -67.72     67.72 o 
  -1  20   5      532.92      569.73     79.03 o 
   0  20   5      448.31      516.21     73.92 o 
   1  20   5        1.55      -51.14     99.92 o 
   2  20   5      328.04      374.31     57.28 o 
   3  20   5      125.53      301.46     88.43 o 
   4  20   5     1409.33     1268.54    141.33 o 
   5  20   5       32.71      144.59    147.87 o 
   6  20   5      176.15      228.09     72.35 o 
   7  20   5      106.46      137.74     89.69 o 
  -8  21   5      147.28      223.01     82.78 o 
  -7  21   5       22.66       41.99     74.15 o 
  -6  21   5      452.83      324.29    103.88 o 
  -5  21   5      117.00      216.53     78.39 o 
  -4  21   5        3.95      194.90    129.57 o 
  -3  21   5     1051.71      899.33     78.23 o 
  -2  21   5       73.32      201.71     64.00 o 
  -1  21   5      146.04      177.50     71.13 o 
   0  21   5      909.24      839.30     60.78 o 
   1  21   5      419.55      392.57     65.12 o 
   2  21   5      358.30      404.31     75.65 o 
   3  21   5     1233.03     1230.81    288.77 o 
   4  21   5       21.20       91.75     76.42 o 
   5  21   5      129.20       -1.17     82.30 o 
   6  21   5       60.75       73.71     85.78 o 
  -7  22   5     1155.33     1058.70    123.70 o 
  -6  22   5       12.77      112.53    103.64 o 
  -5  22   5      122.67       89.97     81.66 o 
  -4  22   5        5.35      173.23     80.25 o 
  -3  22   5      219.47      224.25     68.19 o 
  -2  22   5       15.38      101.05     99.03 o 
  -1  22   5      986.76      907.18     87.57 o 
   0  22   5       32.18      168.61    116.38 o 
   1  22   5      809.86      826.95     79.76 o 
   2  22   5      110.28      133.76     69.67 o 
   3  22   5      195.73       71.61     81.33 o 
   4  22   5       12.16      115.64     57.75 o 
   5  22   5      121.04      373.80     85.09 o 
  -6  23   5       82.76      112.70     89.33 o 
  -5  23   5      830.08      816.35    149.91 o 
  -4  23   5        4.68      113.33     82.28 o 
  -3  23   5      446.73      413.12     62.99 o 
  -2  23   5      304.75      217.66     76.77 o 
  -1  23   5       78.60      174.74    184.55 o 
   0  23   5       19.71      -22.04     80.71 o 
   1  23   5      260.49      382.65     70.15 o 
   2  23   5      123.39      134.18     93.03 o 
   3  23   5      660.48      564.37     64.83 o 
   4  23   5        5.82       56.16     85.58 o 
  -5  24   5       60.11      -76.68     76.68 o 
  -4  24   5      278.51      319.01     96.81 o 
  -3  24   5      359.86      490.09     74.09 o 
  -2  24   5      530.98      506.03     73.34 o 
  -1  24   5      249.55      270.48    100.63 o 
   0  24   5       10.30      171.91    106.60 o 
   1  24   5      620.42      644.38     86.35 o 
   2  24   5      764.50      817.29     86.03 o 
   3  24   5       24.56      139.79     84.85 o 
  -3  25   5       25.94      188.66     87.82 o 
  -2  25   5      433.61      413.35     68.88 o 
  -1  25   5       72.51      201.79     75.75 o 
   0  25   5      946.86      869.46    120.62 o 
   1  25   5      141.56       60.49     98.53 o 
 -14   0   6       30.70      176.75    107.54 o 
 -12   0   6     4082.93     4490.27    797.47 o 
 -10   0   6       50.53      111.11     84.52 o 
  -8   0   6      488.90      564.33    124.70 o 
  -6   0   6       76.13       58.33    116.66 o 
  -4   0   6    24919.45    26785.00   2253.66 o 
  -2   0   6     7941.70     7121.86    359.09 o 
   0   0   6     1576.04     2381.72     94.60 o 
   2   0   6     1723.57     4047.69    516.72 o 
   4   0   6     8882.83     7972.60    233.50 o 
   6   0   6     4352.59     3531.60     76.74 o 
   8   0   6        8.55      -88.48    118.91 o 
  10   0   6      554.64      510.69    128.50 o 
  12   0   6      466.30       45.21    152.02 o 
 -14   1   6     1134.92     1283.09    171.50 o 
 -13   1   6       31.55       62.77     69.92 o 
 -12   1   6      427.80      459.95     77.48 o 
 -11   1   6       84.45       40.95     73.41 o 
 -10   1   6      147.38      220.87    100.12 o 
  -9   1   6      153.02      130.15     69.85 o 
  -8   1   6     1904.75     1966.74     95.14 o 
  -7   1   6       98.28      106.02     67.76 o 
  -6   1   6     1859.50     1864.22     99.28 o 
  -5   1   6        4.57       17.51     70.91 o 
  -4   1   6       16.69       74.36     64.88 o 
  -3   1   6     2967.42     2838.43    112.60 o 
  -2   1   6      670.08      629.11     62.37 o 
  -1   1   6     7161.85     6653.82    175.96 o 
   0   1   6    18232.33    15635.37    552.62 o 
   1   1   6       21.27       68.12     51.01 o 
   2   1   6    10334.06     8926.39    127.86 o 
   3   1   6     1338.42     1269.77     45.89 o 
   4   1   6       10.65        4.05     51.31 o 
   5   1   6       42.12      163.20     50.79 o 
   6   1   6     3875.41     3706.45     54.31 o 
   7   1   6      208.12      194.99     58.93 o 
   8   1   6     7029.23     7424.41    133.20 o 
   9   1   6        0.06      -11.86     60.33 o 
  10   1   6      463.03      418.90    113.75 o 
  11   1   6      129.81      274.76    138.15 o 
  12   1   6        0.06       93.72     85.31 o 
 -14   2   6       52.54      186.91     87.13 o 
 -13   2   6     1789.28     1926.79    249.99 o 
 -12   2   6     1656.22     1916.11    134.63 o 
 -11   2   6      815.92      888.84    145.87 o 
 -10   2   6      440.37      420.76     95.37 o 
  -9   2   6      505.99      529.35     74.27 o 
  -8   2   6      601.04      644.30     74.62 o 
  -7   2   6     2304.03     2329.49    206.63 o 
  -6   2   6     1263.04     1175.64     79.62 o 
  -5   2   6      152.82      132.98     72.05 o 
  -4   2   6    10154.59    10031.88    723.06 o 
  -3   2   6     1165.84     1681.99     73.47 o 
  -2   2   6     4572.74     3976.44     79.77 o 
  -1   2   6    14573.60    15154.86    233.37 o 
   0   2   6     4146.02     3652.87    111.48 o 
   1   2   6    15750.65    15183.17    427.91 o 
   2   2   6      104.03      133.57     50.88 o 
   3   2   6     1736.06     1654.27     54.90 o 
   4   2   6     3135.04     2887.75    152.70 o 
   5   2   6       58.27      160.26     80.05 o 
   6   2   6      941.44      995.10    107.84 o 
   7   2   6      192.89      184.65     77.97 o 
   8   2   6        0.01      -16.02     58.87 o 
   9   2   6      505.41      520.50     74.72 o 
  10   2   6      119.03      212.32     83.38 o 
  11   2   6       72.88      260.52    130.98 o 
  12   2   6      144.21      357.04    249.56 o 
 -14   3   6       75.44      268.87     77.92 o 
 -13   3   6      243.30      389.52    105.53 o 
 -12   3   6       30.89       32.89     71.50 o 
 -11   3   6      580.15      666.82     99.90 o 
 -10   3   6        8.79       59.69     60.67 o 
  -9   3   6      940.77      971.83    106.67 o 
  -8   3   6       38.21      132.63     73.62 o 
  -7   3   6       91.77      200.61     73.01 o 
  -6   3   6        7.45        8.60     76.92 o 
  -5   3   6       30.20       59.52     66.05 o 
  -4   3   6      168.24      104.60     77.58 o 
  -3   3   6    23754.73    23509.01   1184.80 o 
  -2   3   6     1462.94     1523.92     56.54 o 
  -1   3   6    11868.87    10951.78    445.54 o 
   0   3   6     1668.64     1926.87    140.42 o 
   1   3   6     2464.33     2367.84     92.47 o 
   2   3   6       49.71       20.48     47.53 o 
   3   3   6     4690.67     4322.33    278.64 o 
   4   3   6      312.35      395.86     58.56 o 
   5   3   6     3244.78     2706.58     70.81 o 
   6   3   6       47.14       77.08     65.50 o 
   7   3   6      126.31      168.10     57.79 o 
   8   3   6      846.54      931.87     74.69 o 
   9   3   6      303.58      211.44     54.80 o 
  10   3   6        2.51      -36.66    109.94 o 
  11   3   6      379.72      493.12    137.35 o 
  12   3   6        5.48      317.70    106.03 o 
 -14   4   6       28.64       53.45     76.18 o 
 -13   4   6      456.64      414.97     64.03 o 
 -12   4   6        0.08      118.16     88.70 o 
 -11   4   6      203.61      188.04     56.14 o 
 -10   4   6        2.01      103.36     70.27 o 
  -9   4   6     1057.33     1182.33     86.85 o 
  -8   4   6      173.20      170.12     65.81 o 
  -7   4   6     3320.11     3316.12    324.97 o 
  -6   4   6       51.71       38.37     88.09 o 
  -5   4   6      339.77      437.85     84.51 o 
  -4   4   6     8699.06    10266.59    567.64 o 
  -3   4   6     1269.36     2785.43    340.28 o 
  -2   4   6      189.68      320.31     71.92 o 
  -1   4   6     4905.94     5011.89    303.18 o 
   0   4   6     4239.99     5652.01    388.09 o 
   1   4   6      569.85      449.89     58.07 o 
   2   4   6        8.56       74.58     47.60 o 
   3   4   6      910.82      780.36     59.86 o 
   4   4   6     1940.43     1881.99     63.50 o 
   5   4   6       10.39      -53.61     58.26 o 
   6   4   6      161.63      256.20     82.15 o 
   7   4   6     1407.58     1373.17    105.60 o 
   8   4   6      117.98      124.11     59.33 o 
   9   4   6      988.03     1008.21     62.62 o 
  10   4   6       39.28      -64.12     64.12 o 
  11   4   6       48.02       -0.86    131.55 o 
  12   4   6       50.63       67.28    111.18 o 
 -14   5   6       59.80      264.32    116.47 o 
 -13   5   6      602.99      668.24     76.54 o 
 -12   5   6      442.14      533.67     73.51 o 
 -11   5   6      787.08      844.78    110.80 o 
 -10   5   6      205.37      173.08     77.28 o 
  -9   5   6      842.36      963.79    127.16 o 
  -8   5   6      717.44      797.52     94.11 o 
  -7   5   6      124.43       66.73     86.09 o 
  -6   5   6      779.00      905.04     87.91 o 
  -5   5   6      539.15      576.87     68.88 o 
  -4   5   6       53.76       93.59     80.88 o 
  -3   5   6    17395.45    18382.21   1245.12 o 
  -2   5   6      247.27      268.55     61.26 o 
  -1   5   6     5094.75     5053.25    226.70 o 
   0   5   6    11697.11    11091.98    599.86 o 
   1   5   6        7.63       -5.56     66.92 o 
   2   5   6      704.96      692.25     66.50 o 
   3   5   6     7398.38     6552.54    140.63 o 
   4   5   6      167.98      187.10     52.33 o 
   5   5   6     1221.89     1111.69     60.46 o 
   6   5   6      212.92      295.77     64.97 o 
   7   5   6      557.68      559.20     79.86 o 
   8   5   6        1.46        9.58    101.70 o 
   9   5   6      109.43      134.21     55.79 o 
  10   5   6      453.82      570.37     69.20 o 
  11   5   6      323.10      434.76     84.73 o 
  12   5   6       20.93       17.67     87.67 o 
 -13   6   6       99.23      121.21     62.03 o 
 -12   6   6     1289.15     1261.73     95.04 o 
 -11   6   6      597.56      618.40     69.82 o 
 -10   6   6     1966.32     1967.60    105.85 o 
  -9   6   6     1197.22     1110.46     80.70 o 
  -8   6   6      747.76      822.75     82.51 o 
  -7   6   6     2047.73     2059.86     99.88 o 
  -6   6   6     1412.63     1399.19    131.31 o 
  -5   6   6     2459.32     2666.95    214.95 o 
  -4   6   6     8709.11    10158.78    684.35 o 
  -3   6   6        4.28       24.81     56.33 o 
  -2   6   6     3489.07     3417.31    221.87 o 
  -1   6   6     1244.59     1529.83     65.58 o 
   0   6   6     1272.81     1317.96     79.70 o 
   1   6   6     1761.08     1945.83     76.04 o 
   2   6   6     3952.80     3658.81    220.89 o 
   3   6   6      945.54      820.41     69.11 o 
   4   6   6     3087.66     2803.67     71.57 o 
   5   6   6        0.49      107.80     59.51 o 
   6   6   6      928.97      836.16     96.51 o 
   7   6   6     2086.61     1952.69     56.58 o 
   8   6   6       96.97       50.72     95.92 o 
   9   6   6      194.99       69.90     56.30 o 
  10   6   6      422.36      426.71     89.98 o 
  11   6   6      107.30      122.84     70.24 o 
 -13   7   6       11.79        5.60     67.88 o 
 -12   7   6      282.93      328.34     62.01 o 
 -11   7   6       23.25      148.91     80.14 o 
 -10   7   6        0.19       13.43     81.10 o 
  -9   7   6      249.17      396.42     89.29 o 
  -8   7   6     2144.58     2383.04    131.16 o 
  -7   7   6       33.15       21.13     91.23 o 
  -6   7   6     7294.99     7843.83    708.04 o 
  -5   7   6     1835.29     2136.81    159.63 o 
  -4   7   6      406.30      374.31     83.07 o 
  -3   7   6       36.61      114.18     66.87 o 
  -2   7   6     2143.97     2301.07    154.43 o 
  -1   7   6       16.47       32.70     59.66 o 
   0   7   6    11997.15    10415.26    443.50 o 
   1   7   6      704.81      770.21     60.09 o 
   2   7   6      313.73      260.78     58.24 o 
   3   7   6      473.29      443.78     57.87 o 
   4   7   6      432.08      370.95    153.33 o 
   5   7   6      779.63      742.99     80.06 o 
   6   7   6        7.13      101.92     69.21 o 
   7   7   6       15.14      -57.89     57.89 o 
   8   7   6     2654.00     2726.97    225.83 o 
   9   7   6       45.16       42.74     56.03 o 
  10   7   6      902.96      865.23    122.02 o 
  11   7   6        0.04       -7.48    208.88 o 
 -13   8   6       17.64      112.19     87.50 o 
 -12   8   6      844.24      691.05     87.36 o 
 -11   8   6       25.14       88.35     80.79 o 
 -10   8   6     2398.19     2422.95    190.36 o 
  -9   8   6       16.83       22.73     85.90 o 
  -8   8   6       54.29      203.19     86.45 o 
  -7   8   6       58.12       19.04    122.78 o 
  -6   8   6     1596.44     1709.02    147.08 o 
  -5   8   6      446.26      728.56     86.68 o 
  -4   8   6    13019.21    13855.02    922.06 o 
  -3   8   6        4.81      145.97     62.05 o 
  -2   8   6     2844.76     3013.14    159.17 o 
  -1   8   6      900.41     1485.23    166.65 o 
   0   8   6      382.05      266.56     56.88 o 
   1   8   6     1072.90     1071.66    102.76 o 
   2   8   6     1452.75     1373.79     73.01 o 
   3   8   6      287.54      411.29    101.84 o 
   4   8   6     5611.99     5017.60    313.95 o 
   5   8   6        2.14       28.78     57.39 o 
   6   8   6     1659.19     1444.17     50.67 o 
   7   8   6      922.00      913.99     63.96 o 
   8   8   6        0.11      100.08     59.95 o 
   9   8   6       16.89       42.14     64.38 o 
  10   8   6      490.78      626.04     94.61 o 
  11   8   6       52.85       21.01     66.15 o 
 -13   9   6        9.93       81.23     82.60 o 
 -12   9   6       34.25       98.24     90.92 o 
 -11   9   6      486.99      443.90     86.32 o 
 -10   9   6       64.71       22.30     71.14 o 
  -9   9   6     1934.56     2081.65    105.08 o 
  -8   9   6     4028.37     3960.45    113.28 o 
  -7   9   6      469.03      400.67    123.08 o 
  -6   9   6     1670.41     1764.81     89.09 o 
  -5   9   6     3657.53     3636.63    207.14 o 
  -4   9   6     3789.57     3959.06    160.89 o 
  -3   9   6     1178.24     1132.50     90.19 o 
  -2   9   6     1146.20     1112.35     57.90 o 
  -1   9   6     2884.15     2868.73    242.08 o 
   0   9   6     6726.65     6771.45    543.25 o 
   1   9   6      118.82      220.65     59.27 o 
   2   9   6     2884.67     2555.40    124.92 o 
   3   9   6     1309.07     1169.36     70.07 o 
   4   9   6        0.43        4.23     95.60 o 
   5   9   6      906.01      863.74     56.55 o 
   6   9   6     2350.73     2365.78     67.68 o 
   7   9   6      102.03       94.11     97.26 o 
   8   9   6     2796.01     2464.79    172.63 o 
   9   9   6      214.62      106.67     65.02 o 
  10   9   6      632.53      685.92    127.95 o 
  11   9   6      708.90      837.00     87.08 o 
 -13  10   6       57.26       56.50     65.78 o 
 -12  10   6      206.26      141.85     78.35 o 
 -11  10   6        3.15      -59.49     90.45 o 
 -10  10   6      112.68      252.21    113.31 o 
  -9  10   6      577.96      771.53     74.05 o 
  -8  10   6      437.20      396.33     88.68 o 
  -7  10   6     3001.43     3142.76    130.80 o 
  -6  10   6      917.61     1044.13    141.28 o 
  -5  10   6     2785.68     3031.60    325.99 o 
  -4  10   6     4557.36     4778.03    423.50 o 
  -3  10   6      587.65      533.82     76.58 o 
  -2  10   6       12.23      217.21    144.98 o 
  -1  10   6     5425.95     5657.23    198.87 o 
   0  10   6      501.79      649.32     54.57 o 
   1  10   6     5745.44     5521.83    358.42 o 
   2  10   6      169.94      271.26     53.98 o 
   3  10   6     1342.52     1240.05    135.93 o 
   4  10   6      184.26      253.69     67.60 o 
   5  10   6      350.30      361.95     60.05 o 
   6  10   6        0.38       47.96     59.09 o 
   7  10   6     1101.46     1025.73    125.20 o 
   8  10   6      308.50      365.71     75.28 o 
   9  10   6      965.17     1111.42     83.47 o 
  10  10   6       11.45       35.69     70.96 o 
  11  10   6       59.55      137.21     56.67 o 
 -13  11   6        8.24       99.34     82.12 o 
 -12  11   6       56.54       27.97     98.87 o 
 -11  11   6     1223.46     1364.20     81.77 o 
 -10  11   6       41.08       43.40     75.05 o 
  -9  11   6     1672.59     1594.90    132.14 o 
  -8  11   6        6.97       19.58    119.32 o 
  -7  11   6       49.25      -74.27     84.27 o 
  -6  11   6       99.66      213.04     81.06 o 
  -5  11   6      368.98      429.15     85.56 o 
  -4  11   6       92.77      225.77     86.92 o 
  -3  11   6     1706.75     1742.89     87.06 o 
  -2  11   6       66.41      178.65     93.34 o 
  -1  11   6     1430.87     1551.65     71.65 o 
   0  11   6        6.09      187.87     68.68 o 
   1  11   6        8.74      128.13     69.58 o 
   2  11   6      489.90      612.54     53.72 o 
   3  11   6      881.93      856.69     60.08 o 
   4  11   6      251.73      301.88     77.70 o 
   5  11   6     1300.67     1117.07     86.12 o 
   6  11   6      422.04      381.45     60.37 o 
   7  11   6      313.98      293.02     89.30 o 
   8  11   6       65.61      125.04    110.60 o 
   9  11   6        4.03       88.74     53.23 o 
  10  11   6       29.59       98.33     71.90 o 
 -12  12   6       10.11      116.25     84.34 o 
 -11  12   6      150.14      276.03    103.91 o 
 -10  12   6       99.40      269.59    106.42 o 
  -9  12   6      910.43      976.23    131.02 o 
  -8  12   6       74.76      301.81    116.86 o 
  -7  12   6     3074.97     2802.01     96.76 o 
  -6  12   6      540.28      601.20    137.16 o 
  -5  12   6      533.89      538.53     97.56 o 
  -4  12   6     1597.45     1427.34    101.74 o 
  -3  12   6        1.95        5.16     60.78 o 
  -2  12   6      321.48      292.90     63.97 o 
  -1  12   6      432.40      538.81     94.73 o 
   0  12   6      644.51      802.54     82.74 o 
   1  12   6    10335.62    10520.49    740.17 o 
   2  12   6      171.39      150.25     57.45 o 
   3  12   6      332.70      428.93     52.85 o 
   4  12   6      154.57      146.13     43.50 o 
   5  12   6      725.64      751.26     98.55 o 
   6  12   6      462.69      535.64    107.33 o 
   7  12   6     1169.62     1140.66    107.92 o 
   8  12   6        5.05       -4.95     95.23 o 
   9  12   6      722.45      838.58    113.48 o 
  10  12   6       22.05      170.16     83.84 o 
 -12  13   6       29.86      -67.40    119.20 o 
 -11  13   6     1246.63     1175.58    121.49 o 
 -10  13   6      974.52     1005.48    135.56 o 
  -9  13   6      474.80      627.38     92.95 o 
  -8  13   6     1322.17     1228.23     91.13 o 
  -7  13   6      192.19      351.09    120.36 o 
  -6  13   6     4202.64     4288.47    427.65 o 
  -5  13   6      861.90      735.13     96.43 o 
  -4  13   6      824.29      850.64    134.43 o 
  -3  13   6      731.95      747.60     76.58 o 
  -2  13   6       94.40      246.97     62.85 o 
  -1  13   6     3931.22     3880.23    143.66 o 
   0  13   6     1666.89     1760.42     63.97 o 
   1  13   6        2.87      189.89    115.40 o 
   2  13   6      563.68      600.63     53.90 o 
   3  13   6     3369.26     3485.54    362.93 o 
   4  13   6      128.64      115.93     43.80 o 
   5  13   6     2055.55     2103.38    165.04 o 
   6  13   6     1316.53     1155.06    151.84 o 
   7  13   6      543.98      617.66    106.76 o 
   8  13   6      906.12      904.01     55.68 o 
   9  13   6       86.94       76.44    106.65 o 
  10  13   6      239.25      206.88     61.57 o 
 -12  14   6      628.77      554.10    152.81 o 
 -11  14   6       15.15      219.33    103.68 o 
 -10  14   6     1166.67     1100.71    103.25 o 
  -9  14   6      135.65      307.10    128.10 o 
  -8  14   6      176.16      196.01    124.18 o 
  -7  14   6      118.12      460.36    115.78 o 
  -6  14   6      417.10      550.78     63.99 o 
  -5  14   6        0.43       26.60     54.87 o 
  -4  14   6     2049.15     2137.99    174.78 o 
  -3  14   6     2351.43     2091.19     71.89 o 
  -2  14   6      333.66      347.31     69.35 o 
  -1  14   6       83.90       80.21     59.82 o 
   0  14   6      172.27      352.52    113.04 o 
   1  14   6       58.98       93.28     86.19 o 
   2  14   6      441.68      559.53    120.75 o 
   3  14   6       95.32      170.65     97.31 o 
   4  14   6     3211.08     3093.88    218.63 o 
   5  14   6      212.33      296.91     47.83 o 
   6  14   6     1812.84     1901.55    186.81 o 
   7  14   6        2.35       86.29     64.67 o 
   8  14   6       27.54      188.72     55.78 o 
   9  14   6       11.66      128.50     54.38 o 
  10  14   6      369.66      264.23     70.27 o 
 -11  15   6        0.22       23.17    146.49 o 
 -10  15   6      198.72      210.66    134.48 o 
  -9  15   6        0.81       32.24     90.00 o 
  -8  15   6      931.54     1025.56    130.26 o 
  -7  15   6       91.71      -32.11     96.75 o 
  -6  15   6     2799.12     2982.00    215.54 o 
  -5  15   6      555.43      406.16     75.34 o 
  -4  15   6      291.90      329.55     52.70 o 
  -3  15   6      119.63       91.49     67.86 o 
  -2  15   6        1.47      -31.99     71.52 o 
  -1  15   6        1.11      -59.38     59.38 o 
   0  15   6     5791.33     6034.25    130.31 o 
   1  15   6      247.82      266.28     70.70 o 
   2  15   6     1651.14     1753.79    166.13 o 
   3  15   6        6.26      -14.69     74.10 o 
   4  15   6      472.81      518.76     61.02 o 
   5  15   6       72.12       66.95     57.58 o 
   6  15   6      183.74      191.00     52.58 o 
   7  15   6        1.48       -2.59     65.35 o 
   8  15   6      511.92      503.51     57.94 o 
   9  15   6      255.47      351.55     61.21 o 
 -11  16   6        6.91       41.74    105.47 o 
 -10  16   6      745.67      570.16    104.40 o 
  -9  16   6       19.08      173.60     95.43 o 
  -8  16   6      133.05      185.04     89.76 o 
  -7  16   6       27.75      394.11    198.68 o 
  -6  16   6      886.74      863.45    227.14 o 
  -5  16   6     1119.25     1070.01     76.25 o 
  -4  16   6     3921.28     3919.21    341.85 o 
  -3  16   6       82.55      325.21     70.33 o 
  -2  16   6      889.83      869.62     68.07 o 
  -1  16   6        8.55       76.72     58.83 o 
   0  16   6     1252.52     1113.17     51.42 o 
   1  16   6     1103.07     1130.90     91.06 o 
   2  16   6      164.82      294.09     91.08 o 
   3  16   6     1533.32     1350.88     74.42 o 
   4  16   6     2975.17     2954.35    222.45 o 
   5  16   6        6.40        8.86     78.90 o 
   6  16   6      433.49      511.97     57.73 o 
   7  16   6      211.96      386.65     69.41 o 
   8  16   6        5.54      139.13     63.24 o 
   9  16   6       71.87      124.50    111.49 o 
 -10  17   6       23.38       85.73    143.80 o 
  -9  17   6      455.60      208.54    141.53 o 
  -8  17   6      431.22      504.93    135.71 o 
  -7  17   6        3.60       15.75    103.08 o 
  -6  17   6       90.31      165.27     66.24 o 
  -5  17   6     1983.75     1841.68     75.81 o 
  -4  17   6      241.20      195.47     92.50 o 
  -3  17   6     1888.99     1917.79     70.50 o 
  -2  17   6     1380.90     1532.12    172.05 o 
  -1  17   6      261.06      259.87     59.47 o 
   0  17   6     2851.70     2865.75     80.83 o 
   1  17   6      634.16      726.44     70.90 o 
   2  17   6      604.26      701.36     78.25 o 
   3  17   6      527.07      659.96     95.70 o 
   4  17   6      656.68      701.48    132.96 o 
   5  17   6      773.79      649.68     83.11 o 
   6  17   6      109.08      230.71     59.87 o 
   7  17   6      274.08      492.54    123.80 o 
   8  17   6        0.46       54.07     68.20 o 
 -10  18   6        6.87      111.82    151.73 o 
  -9  18   6      312.37      384.92    100.74 o 
  -8  18   6        0.72      201.18    136.92 o 
  -7  18   6      815.47      885.00    143.33 o 
  -6  18   6        8.72       13.44     76.70 o 
  -5  18   6      588.20      614.21     66.07 o 
  -4  18   6      148.08      114.39     55.52 o 
  -3  18   6        3.91      -51.41     53.08 o 
  -2  18   6        1.05       72.96     70.43 o 
  -1  18   6     1441.86     1268.68    125.65 o 
   0  18   6        0.65      -54.92     54.92 o 
   1  18   6     1117.07     1249.78     65.74 o 
   2  18   6      236.13      364.78    100.30 o 
   3  18   6      882.74      855.51    141.62 o 
   4  18   6      170.12      204.29     64.03 o 
   5  18   6      291.92      451.26     60.02 o 
   6  18   6       40.40      151.85    104.76 o 
   7  18   6      451.91      545.92     93.35 o 
   8  18   6       50.46       86.48     70.21 o 
  -9  19   6      587.80      445.03    152.51 o 
  -8  19   6      117.85      181.18     91.80 o 
  -7  19   6       10.71      -13.60     86.78 o 
  -6  19   6        4.44       43.48     66.22 o 
  -5  19   6      614.63      683.09    141.41 o 
  -4  19   6      409.90      424.42     67.04 o 
  -3  19   6     1024.75      942.48    123.54 o 
  -2  19   6       15.45       63.04     55.73 o 
  -1  19   6       36.41      -21.14     73.32 o 
   0  19   6      258.33      459.23     70.42 o 
   1  19   6      268.31      155.89     64.52 o 
   2  19   6        0.53      150.96     76.43 o 
   3  19   6      287.04      352.25    178.53 o 
   4  19   6      133.17      222.79    150.19 o 
   5  19   6     1733.60     1655.09    137.91 o 
   6  19   6       40.65       89.59    106.03 o 
   7  19   6      172.17      332.12     61.07 o 
  -9  20   6       86.39      372.92    149.51 o 
  -8  20   6      514.95      367.70    124.65 o 
  -7  20   6      566.58      510.14    112.26 o 
  -6  20   6       26.74      103.21     60.92 o 
  -5  20   6      681.26      657.55    119.58 o 
  -4  20   6      128.70      163.68     58.37 o 
  -3  20   6        0.33      154.71     72.88 o 
  -2  20   6      330.04      305.14     63.42 o 
  -1  20   6     1087.77     1066.23     64.77 o 
   0  20   6       33.83      -29.61     58.04 o 
   1  20   6     1261.70     1247.61    103.54 o 
   2  20   6       13.08       64.15     77.67 o 
   3  20   6      478.45      486.66    125.79 o 
   4  20   6      145.10      -33.43     61.92 o 
   5  20   6       28.36       96.43    107.18 o 
   6  20   6      153.73      291.92    133.62 o 
  -8  21   6      407.01      446.59    162.38 o 
  -7  21   6      346.22      232.42     91.30 o 
  -6  21   6      449.16      435.31    146.19 o 
  -5  21   6       59.21      176.94     71.29 o 
  -4  21   6      144.57      319.74     97.14 o 
  -3  21   6       14.94       40.74     83.01 o 
  -2  21   6      666.59      644.45     67.23 o 
  -1  21   6      480.81      468.73     59.03 o 
   0  21   6      597.75      706.54     66.94 o 
   1  21   6       38.05      187.32    122.07 o 
   2  21   6      611.52      539.29     85.15 o 
   3  21   6      179.34      230.76    106.56 o 
   4  21   6       54.69      163.91     71.04 o 
   5  21   6      271.60      367.45     72.62 o 
   6  21   6      310.29      368.67     62.41 o 
  -7  22   6       62.21      100.93     91.81 o 
  -6  22   6        0.25       85.06     89.85 o 
  -5  22   6      169.35      103.49     71.79 o 
  -4  22   6     1256.78     1169.33     88.53 o 
  -3  22   6        2.64      232.36     84.41 o 
  -2  22   6     1673.40     1726.40    198.03 o 
  -1  22   6      108.38       72.57     79.20 o 
   0  22   6        8.31       83.84    104.36 o 
   1  22   6       20.86      209.86    174.90 o 
   2  22   6      308.30      222.91     74.57 o 
   3  22   6        8.11       -1.49     71.66 o 
   4  22   6      620.41      577.44     98.07 o 
   5  22   6        7.66       40.11     66.97 o 
  -6  23   6      867.97      432.52    121.26 o 
  -5  23   6       72.82      146.75     90.74 o 
  -4  23   6       32.50       87.85    143.11 o 
  -3  23   6      866.36     1002.15    263.38 o 
  -2  23   6      615.24      657.87     72.56 o 
  -1  23   6        5.17       60.89     70.63 o 
   0  23   6     1010.47     1025.14    193.39 o 
   1  23   6      111.55       81.71     70.14 o 
   2  23   6      389.02      320.53     64.89 o 
   3  23   6        6.86      -66.72     66.72 o 
   4  23   6        1.00      -30.02     68.72 o 
  -4  24   6      620.08      643.46    160.51 o 
  -3  24   6        1.76      170.07     67.97 o 
  -2  24   6      219.38      226.68    132.65 o 
  -1  24   6      323.21      397.41     72.93 o 
   0  24   6      199.14      212.57    126.29 o 
   1  24   6      610.48      547.58     73.79 o 
   2  24   6      224.23      219.15     75.66 o 
  -1  25   6      483.62      525.23    163.72 o 
 -13   0   7     2637.98     3213.49    152.82 o 
 -11   0   7      236.94      453.44    125.62 o 
  -9   0   7     6521.92     6885.32    173.91 o 
  -7   0   7     2718.63     2640.79    137.74 o 
  -5   0   7     2717.36     2728.00    184.05 o 
  -3   0   7      160.62      805.00    192.35 o 
  -1   0   7      176.88     2555.55    188.39 o 
   1   0   7    10503.99     9512.26    706.18 o 
   3   0   7     7619.86     6940.84    131.07 o 
   5   0   7       46.82      -82.67     82.67 o 
   7   0   7    10203.75     9191.63    135.00 o 
   9   0   7     3312.01     2977.66     99.70 o 
  11   0   7      140.53      301.25    144.29 o 
 -14   1   7      516.10      468.79     89.97 o 
 -13   1   7      349.45      404.45     82.36 o 
 -12   1   7      208.61      347.69     76.07 o 
 -11   1   7      684.77      641.45    129.73 o 
 -10   1   7      437.36      486.30     71.20 o 
  -9   1   7     3251.00     3232.15    229.59 o 
  -8   1   7      798.25      759.81     79.72 o 
  -7   1   7      317.18      278.92     86.99 o 
  -6   1   7       76.78      105.73     83.37 o 
  -5   1   7      974.61     1130.99    120.54 o 
  -4   1   7        0.55       55.07     64.01 o 
  -3   1   7    11046.46    10765.84    453.87 o 
  -2   1   7       44.54      341.12     61.97 o 
  -1   1   7    11199.13    11497.63    213.01 o 
   0   1   7     3780.29     3363.77    104.30 o 
   1   1   7       14.18      132.27     55.81 o 
   2   1   7     1111.08     1035.31     48.59 o 
   3   1   7      367.03      340.22     61.97 o 
   4   1   7     2850.49     2731.51     53.68 o 
   5   1   7      706.52      636.66     51.63 o 
   6   1   7      321.61      340.99     60.68 o 
   7   1   7     4538.15     4188.49     92.96 o 
   8   1   7      173.54      181.32    164.65 o 
   9   1   7        3.54      126.26     97.22 o 
  10   1   7       63.13       92.06    206.41 o 
  11   1   7      125.83      113.98     91.21 o 
 -14   2   7       70.24       50.22     76.50 o 
 -13   2   7      471.98      362.33     72.12 o 
 -12   2   7      657.47      602.42     68.14 o 
 -11   2   7       68.16      111.58     65.09 o 
 -10   2   7      567.74      540.19     61.56 o 
  -9   2   7     1611.91     1472.55    121.20 o 
  -8   2   7     2186.55     2227.79    138.62 o 
  -7   2   7      217.28      202.39     74.12 o 
  -6   2   7       29.40       79.93     91.57 o 
  -5   2   7     2600.55     3040.25    226.37 o 
  -4   2   7     6140.67     6416.21    401.55 o 
  -3   2   7      642.38      959.37     65.74 o 
  -2   2   7     6012.62     8409.93    329.88 o 
  -1   2   7     8138.90     7682.15    232.60 o 
   0   2   7     3044.64     3677.11    157.04 o 
   1   2   7     3732.60     3318.51    122.50 o 
   2   2   7       97.05      521.91    161.06 o 
   3   2   7       43.29       90.21     56.47 o 
   4   2   7     4156.78     3706.73     78.72 o 
   5   2   7      158.29      170.43     57.55 o 
   6   2   7       66.32      162.70     83.98 o 
   7   2   7     3627.68     3555.46    215.96 o 
   8   2   7      489.54      393.15     70.14 o 
   9   2   7      721.72      854.74    124.27 o 
  10   2   7       22.83       66.81    114.58 o 
  11   2   7       54.09      196.95     82.71 o 
 -14   3   7      757.59      680.73     87.69 o 
 -13   3   7        1.31       25.30     71.05 o 
 -12   3   7      955.88      932.10     71.25 o 
 -11   3   7       95.98      102.95     61.21 o 
 -10   3   7      729.49      748.68     78.90 o 
  -9   3   7      943.45     1099.86    130.38 o 
  -8   3   7      259.02      295.28     81.11 o 
  -7   3   7     1813.75     1765.30    179.96 o 
  -6   3   7     1500.76     1515.81    105.38 o 
  -5   3   7       29.57       10.17     74.06 o 
  -4   3   7     1008.54      961.63     68.60 o 
  -3   3   7     5951.78     6357.00    252.88 o 
  -2   3   7     9316.83     8888.72    297.71 o 
  -1   3   7      912.69     1002.19     63.39 o 
   0   3   7     2768.52     2377.54     57.00 o 
   1   3   7      470.30      560.49     52.33 o 
   2   3   7    10906.57     9616.46    285.82 o 
   3   3   7       82.90      160.16     45.57 o 
   4   3   7      867.08      844.80     58.91 o 
   5   3   7      516.41      361.36     53.48 o 
   6   3   7       58.04       78.07     66.32 o 
   7   3   7      997.60     1099.79    126.94 o 
   8   3   7      518.36      637.62     77.77 o 
   9   3   7       49.16      120.85     71.97 o 
  10   3   7      810.91      740.15     76.72 o 
  11   3   7        4.68       88.37    127.47 o 
 -14   4   7       15.25       45.04     67.84 o 
 -13   4   7        0.79       -0.69     73.84 o 
 -12   4   7      307.68      320.30     70.93 o 
 -11   4   7      378.55      516.67     77.40 o 
 -10   4   7     1380.00     1313.10     87.65 o 
  -9   4   7       12.37       96.84     77.43 o 
  -8   4   7     2642.84     2469.99    174.90 o 
  -7   4   7        0.39       81.36     89.53 o 
  -6   4   7       75.84       73.78     70.04 o 
  -5   4   7     1928.46     1963.80    124.12 o 
  -4   4   7     7292.79     7096.26    330.07 o 
  -3   4   7      547.66      790.22     73.18 o 
  -2   4   7     7220.16     7191.40    494.11 o 
  -1   4   7        9.79      134.08     56.50 o 
   0   4   7      495.55      378.01     47.34 o 
   1   4   7      261.16      418.58     53.25 o 
   2   4   7       50.34      300.17     52.19 o 
   3   4   7       79.85      -69.07     69.07 o 
   4   4   7     3774.68     3521.03     60.21 o 
   5   4   7        9.05      105.37     66.05 o 
   6   4   7      510.02      437.85     46.70 o 
   7   4   7      359.14      426.94     75.45 o 
   8   4   7        1.94      -61.02     61.02 o 
   9   4   7      231.44      342.91     63.94 o 
  10   4   7      188.86      195.56    108.72 o 
  11   4   7        0.16      168.31    103.16 o 
 -14   5   7      327.87      445.09    112.42 o 
 -13   5   7       35.63       74.12     77.38 o 
 -12   5   7     1253.11     1320.46    105.07 o 
 -11   5   7      678.92      714.43     86.82 o 
 -10   5   7      641.73      574.94     82.82 o 
  -9   5   7       33.81      126.81     80.73 o 
  -8   5   7      894.76      868.01     75.33 o 
  -7   5   7      699.31      791.18    124.50 o 
  -6   5   7     2022.65     2288.83    142.68 o 
  -5   5   7      147.98      232.16     85.24 o 
  -4   5   7     1395.07     1341.03    167.90 o 
  -3   5   7      153.43      185.62     73.22 o 
  -2   5   7      286.08      230.82     58.81 o 
  -1   5   7      751.82      811.22     75.39 o 
   0   5   7      241.12      388.83     58.87 o 
   1   5   7     1950.63     1987.39     93.67 o 
   2   5   7     2156.69     2152.76     93.45 o 
   3   5   7     1808.66     1674.03    126.38 o 
   4   5   7     1463.57     1324.64     72.16 o 
   5   5   7       91.61       73.87     93.59 o 
   6   5   7       34.20       57.81     66.07 o 
   7   5   7        5.22       29.68     76.38 o 
   8   5   7      926.39      895.25     66.82 o 
   9   5   7        1.55      111.97     64.96 o 
  10   5   7      793.08     1046.25     80.47 o 
  11   5   7      140.05      155.72    155.50 o 
 -13   6   7      530.71      568.37     79.31 o 
 -12   6   7      934.52      725.78     63.58 o 
 -11   6   7      191.88      217.42     95.39 o 
 -10   6   7      511.63      535.85     85.93 o 
  -9   6   7     1284.79     1396.65    128.76 o 
  -8   6   7      180.95      433.37    117.65 o 
  -7   6   7     3047.16     3043.32    132.67 o 
  -6   6   7       89.94      140.57     71.62 o 
  -5   6   7     1845.71     2011.57     77.96 o 
  -4   6   7    11854.84    11818.03    984.66 o 
  -3   6   7      368.95      410.56     57.11 o 
  -2   6   7     5540.18     5151.28    356.58 o 
  -1   6   7       32.15      104.36     56.96 o 
   0   6   7      391.03      549.95     83.67 o 
   1   6   7     2724.32     2785.58    183.87 o 
   2   6   7      346.96      423.94     58.48 o 
   3   6   7     5135.53     4615.12    277.20 o 
   4   6   7     1148.93     1008.83     61.18 o 
   5   6   7      101.82      193.04     47.39 o 
   6   6   7     1444.13     1482.98     98.01 o 
   7   6   7     1615.27     1600.17     65.36 o 
   8   6   7       68.42       58.97     82.41 o 
   9   6   7      550.37      587.10     57.76 o 
  10   6   7      200.68      373.35     61.89 o 
  11   6   7      183.58       28.77    103.96 o 
 -13   7   7      312.95      307.46     81.14 o 
 -12   7   7      101.14       54.12     88.91 o 
 -11   7   7     1742.76     2095.21    187.31 o 
 -10   7   7      220.87      284.05     90.84 o 
  -9   7   7     3710.37     3803.66    202.95 o 
  -8   7   7        2.23      -51.83    114.29 o 
  -7   7   7       83.79      391.05    118.67 o 
  -6   7   7       26.16      115.68     86.43 o 
  -5   7   7     4576.09     5118.65    579.78 o 
  -4   7   7     3669.74     3764.77    270.00 o 
  -3   7   7     2491.73     2496.41     87.88 o 
  -2   7   7      185.13      291.88     57.02 o 
  -1   7   7     5457.10     5165.33    309.36 o 
   0   7   7        3.18       51.47     68.75 o 
   1   7   7      697.40      811.71     64.04 o 
   2   7   7      267.83      358.97     68.23 o 
   3   7   7     4655.40     4214.77    164.84 o 
   4   7   7       32.24       22.67     93.52 o 
   5   7   7     7269.01     6434.80    269.46 o 
   6   7   7        0.11       12.03     60.12 o 
   7   7   7     1459.77     1268.73    180.13 o 
   8   7   7        1.01      100.31    101.63 o 
   9   7   7       81.03      144.36     58.77 o 
  10   7   7      107.93      103.00     69.49 o 
  11   7   7      630.00      608.92    291.53 o 
 -13   8   7      530.15      531.88    111.74 o 
 -12   8   7        3.41      123.80     94.51 o 
 -11   8   7      141.91       80.78     92.85 o 
 -10   8   7      314.77      444.64     98.54 o 
  -9   8   7     1714.30     1931.67    122.12 o 
  -8   8   7      671.05      424.92    117.62 o 
  -7   8   7     2663.10     2953.88    502.10 o 
  -6   8   7      303.85      403.65     72.59 o 
  -5   8   7     7115.85     7689.23    719.39 o 
  -4   8   7      108.16      468.87    136.32 o 
  -3   8   7      816.98      848.84     62.35 o 
  -2   8   7     1154.96     1262.90     53.25 o 
  -1   8   7     1952.76     1912.33    319.13 o 
   0   8   7     1623.72     1737.64    153.93 o 
   1   8   7    11505.31    10906.95    549.96 o 
   2   8   7       10.86      253.22     68.09 o 
   3   8   7     3803.16     3676.64     66.74 o 
   4   8   7      606.70      583.02    135.04 o 
   5   8   7      562.23      583.65     58.16 o 
   6   8   7      295.36      261.94     48.20 o 
   7   8   7     3273.08     3115.29    108.07 o 
   8   8   7        0.40      145.64     74.80 o 
   9   8   7      702.63      800.40    116.07 o 
  10   8   7        9.03      145.00     99.66 o 
  11   8   7      613.97      924.82    350.78 o 
 -13   9   7      218.89      211.33     87.79 o 
 -12   9   7      125.54       44.67     81.56 o 
 -11   9   7      369.26      528.02    123.21 o 
 -10   9   7      299.18      470.63    126.75 o 
  -9   9   7     1494.15     1601.61    127.46 o 
  -8   9   7     1466.29     1703.04    124.12 o 
  -7   9   7      259.53      320.47    114.92 o 
  -6   9   7     2882.54     3033.41    313.72 o 
  -5   9   7       17.68      151.87    126.17 o 
  -4   9   7     1056.39     1118.07    198.43 o 
  -3   9   7     1662.87     1708.99     74.98 o 
  -2   9   7      144.23       93.08     53.51 o 
  -1   9   7     6017.21     5947.89    463.25 o 
   0   9   7    10927.65    10072.88    637.23 o 
   1   9   7      128.54      199.23     67.70 o 
   2   9   7      496.28      358.40     61.12 o 
   3   9   7     1733.96     1490.09     71.73 o 
   4   9   7     1545.91     1369.62     84.64 o 
   5   9   7     2401.67     2153.91    115.65 o 
   6   9   7       17.08      -48.97     48.97 o 
   7   9   7     1953.60     1697.18     59.15 o 
   8   9   7      162.61      246.80     62.00 o 
   9   9   7       69.30      158.96     79.38 o 
  10   9   7      341.97      284.60     65.69 o 
 -13  10   7      208.45      339.01     98.01 o 
 -12  10   7      140.09       50.47    101.98 o 
 -11  10   7        9.02       38.51    135.74 o 
 -10  10   7     1819.77     1876.55     98.23 o 
  -9  10   7      752.81      784.91    124.40 o 
  -8  10   7     2997.46     2757.70     96.63 o 
  -7  10   7      146.13      408.12    270.79 o 
  -6  10   7       27.46      -19.67     85.42 o 
  -5  10   7        2.88      149.09     95.69 o 
  -4  10   7      769.15      909.46     72.28 o 
  -3  10   7     1202.40     1035.14     77.84 o 
  -2  10   7     2998.58     3064.48    158.00 o 
  -1  10   7      287.97      721.28    107.91 o 
   0  10   7      214.67      384.19     53.35 o 
   1  10   7     3381.17     3504.95    221.69 o 
   2  10   7      116.38      134.77    106.27 o 
   3  10   7      154.28      222.45     81.09 o 
   4  10   7     2820.27     2735.73    139.41 o 
   5  10   7      346.21      249.10     68.36 o 
   6  10   7     2243.80     2279.08    196.81 o 
   7  10   7     1239.66     1222.53     64.09 o 
   8  10   7      383.40      354.77    158.14 o 
   9  10   7       83.78      -68.21     68.21 o 
  10  10   7       43.62      116.78     99.09 o 
 -12  11   7      330.24      531.08    144.21 o 
 -11  11   7       65.16      225.27     95.42 o 
 -10  11   7       43.73      -35.09     95.54 o 
  -9  11   7        0.34       21.03    121.82 o 
  -8  11   7     1552.14     1696.77     92.09 o 
  -7  11   7       31.71       -3.81    121.88 o 
  -6  11   7     4110.86     3994.02    348.82 o 
  -5  11   7       55.84      326.00     84.30 o 
  -4  11   7        1.27       -7.38     64.64 o 
  -3  11   7      164.07      195.16     66.15 o 
  -2  11   7       67.30      131.82     61.95 o 
  -1  11   7      554.07      477.41     54.78 o 
   0  11   7     4820.05     4951.73    329.07 o 
   1  11   7      347.21      354.61     44.92 o 
   2  11   7     2908.57     2882.00    261.68 o 
   3  11   7      132.33      130.34     52.41 o 
   4  11   7      521.49      642.07     67.76 o 
   5  11   7      699.65      700.23    103.10 o 
   6  11   7      191.85      121.61     94.00 o 
   7  11   7      148.11      122.09     61.90 o 
   8  11   7      538.47      516.38     57.73 o 
   9  11   7       67.34      158.23     61.88 o 
  10  11   7      753.57     1008.36     75.62 o 
 -12  12   7      507.68      286.39    150.70 o 
 -11  12   7        0.93      302.90    138.30 o 
 -10  12   7      576.14      530.00    129.61 o 
  -9  12   7      265.49      150.76     90.82 o 
  -8  12   7      664.84      788.34     86.90 o 
  -7  12   7      778.20     1065.26    361.99 o 
  -6  12   7        2.55      -69.18     69.18 o 
  -5  12   7      938.75      819.44    171.52 o 
  -4  12   7       13.50       66.65     70.84 o 
  -3  12   7        3.97      124.67     56.95 o 
  -2  12   7      381.59      549.20     85.62 o 
  -1  12   7     1078.74      999.11     53.27 o 
   0  12   7     3343.52     3433.76    244.10 o 
   1  12   7        0.92      221.13     60.75 o 
   2  12   7        9.92       64.28     50.65 o 
   3  12   7      144.53      392.74     47.64 o 
   4  12   7     1630.29     1652.97    175.58 o 
   5  12   7      150.20      116.57     49.13 o 
   6  12   7     1138.75     1157.19    114.68 o 
   7  12   7       61.60       60.56     89.42 o 
   8  12   7      214.22      257.07     59.68 o 
   9  12   7      324.07      401.33     57.12 o 
  10  12   7      117.72      172.64     61.33 o 
 -12  13   7      153.88      332.12    148.50 o 
 -11  13   7      889.08      925.78    140.70 o 
 -10  13   7        9.69      231.95    132.28 o 
  -9  13   7       63.09      -49.96     88.36 o 
  -8  13   7      113.49      247.21     85.86 o 
  -7  13   7      480.04      561.54     95.67 o 
  -6  13   7     2735.95     2873.30    231.30 o 
  -5  13   7       49.16      392.25     97.64 o 
  -4  13   7     1182.54     1081.48     66.64 o 
  -3  13   7       81.17      185.71     61.05 o 
  -2  13   7      484.63      494.49     54.20 o 
  -1  13   7      738.55      810.03    100.60 o 
   0  13   7     1501.37     1360.39     87.92 o 
   1  13   7      175.71      200.54     63.75 o 
   2  13   7      733.97      655.14    137.85 o 
   3  13   7      202.27      260.51     44.60 o 
   4  13   7       24.45       57.23     78.94 o 
   5  13   7     1459.97     1463.46     94.10 o 
   6  13   7        0.12      131.60     73.58 o 
   7  13   7      419.11      490.08     64.92 o 
   8  13   7      270.28      312.75     61.08 o 
   9  13   7        2.06      -64.60     64.60 o 
 -11  14   7       32.00     -142.68    142.68 o 
 -10  14   7      139.26      357.63    135.22 o 
  -9  14   7       77.69      177.93    125.45 o 
  -8  14   7       26.16       91.66    124.28 o 
  -7  14   7     1282.62     1549.08    209.68 o 
  -6  14   7      849.56      844.18     64.57 o 
  -5  14   7     7686.41     7045.54    696.62 o 
  -4  14   7      730.36      694.39     73.72 o 
  -3  14   7      462.91      550.19     60.23 o 
  -2  14   7      209.78      151.37     53.33 o 
  -1  14   7      902.43      818.58     91.12 o 
   0  14   7     2445.42     2278.58    104.18 o 
   1  14   7     2232.56     2069.77    178.85 o 
   2  14   7       47.57        4.50     88.24 o 
   3  14   7      319.53      415.31     65.00 o 
   4  14   7     1726.94     1670.05    103.70 o 
   5  14   7       72.15      109.25     92.11 o 
   6  14   7       20.96       41.85     57.66 o 
   7  14   7        8.48      214.03     54.62 o 
   8  14   7       21.79      116.43     99.85 o 
   9  14   7      605.68      573.60     69.24 o 
 -11  15   7     1282.92      981.93    109.35 o 
 -10  15   7       64.59      327.42    102.21 o 
  -9  15   7      684.41      876.33    132.71 o 
  -8  15   7      190.51      429.94    130.08 o 
  -7  15   7        6.78       46.61     62.92 o 
  -6  15   7       49.90      -18.42     88.70 o 
  -5  15   7     1684.05     1717.18    218.79 o 
  -4  15   7       47.88       30.26     61.06 o 
  -3  15   7     2991.17     3367.11    311.56 o 
  -2  15   7        9.96      -37.53    113.29 o 
  -1  15   7     1312.02     1263.51     84.38 o 
   0  15   7     1539.92     1392.10    131.29 o 
   1  15   7      254.39      479.74    225.22 o 
   2  15   7      232.17      319.85    108.88 o 
   3  15   7     4013.55     4047.50    233.91 o 
   4  15   7       55.07      103.66     49.95 o 
   5  15   7     1935.10     1893.21    176.40 o 
   6  15   7        1.72      -45.30     45.30 o 
   7  15   7      477.45      522.15     67.76 o 
   8  15   7       13.83      286.81     82.39 o 
   9  15   7        8.79      126.26     77.72 o 
 -11  16   7       65.30      297.98    108.19 o 
 -10  16   7      353.02      432.35    143.29 o 
  -9  16   7       64.56      126.15    137.20 o 
  -8  16   7        2.43     -111.54    133.11 o 
  -7  16   7     1204.32      923.81    143.58 o 
  -6  16   7      252.45      357.61     70.75 o 
  -5  16   7     2808.24     2804.62    271.09 o 
  -4  16   7       89.36      151.01     92.43 o 
  -3  16   7       87.15      138.08     59.34 o 
  -2  16   7      958.64      882.51     61.22 o 
  -1  16   7     4928.30     4473.86    328.26 o 
   0  16   7        8.05       80.49     97.94 o 
   1  16   7     1099.82     1174.27    100.39 o 
   2  16   7      396.88      469.03     64.08 o 
   3  16   7     1925.08     1873.11    163.29 o 
   4  16   7      874.65      834.20    107.35 o 
   5  16   7       29.29      162.40     84.91 o 
   6  16   7      461.46      492.26     84.63 o 
   7  16   7       19.32       40.13     62.03 o 
   8  16   7       82.82      151.00    144.31 o 
 -10  17   7       83.28      328.06    149.36 o 
  -9  17   7      446.04      165.91    102.22 o 
  -8  17   7      916.98     1025.28    134.96 o 
  -7  17   7       19.28      204.78     74.60 o 
  -6  17   7      912.78      963.88    137.94 o 
  -5  17   7      183.49      339.63     66.63 o 
  -4  17   7      887.37      803.90    120.38 o 
  -3  17   7      557.27      788.78     86.05 o 
  -2  17   7       15.85      -19.23     67.07 o 
  -1  17   7      557.22      542.35    121.51 o 
   0  17   7     1456.17     1510.60    103.60 o 
   1  17   7        3.15       86.61    150.58 o 
   2  17   7     2600.54     2625.49    158.19 o 
   3  17   7       49.50      -84.80     84.80 o 
   4  17   7       83.97       90.25     64.35 o 
   5  17   7      980.87      970.62    133.87 o 
   6  17   7      123.11      148.87     67.87 o 
   7  17   7      140.93       53.50     70.15 o 
   8  17   7      694.20      594.07     82.38 o 
 -10  18   7      949.12      907.91    154.65 o 
  -9  18   7        2.42      121.59    101.06 o 
  -8  18   7      350.63      239.07     99.99 o 
  -7  18   7       20.51      -56.91     79.23 o 
  -6  18   7      356.49      321.88     72.50 o 
  -5  18   7       37.44      276.51     93.93 o 
  -4  18   7      409.97      316.27    111.01 o 
  -3  18   7      215.13      325.79     61.46 o 
  -2  18   7     2658.73     2577.52     85.44 o 
  -1  18   7      741.04      657.72     71.63 o 
   0  18   7      319.45      372.11    112.00 o 
   1  18   7       11.13      119.72     71.71 o 
   2  18   7        2.88      -98.86    107.91 o 
   3  18   7      394.73      429.67     79.54 o 
   4  18   7     1106.41     1163.36     60.24 o 
   5  18   7      195.15      220.91    166.55 o 
   6  18   7     1271.37     1394.28    120.80 o 
   7  18   7        2.54       50.89     59.37 o 
  -9  19   7       64.12      215.84    150.83 o 
  -8  19   7      506.20      483.75    145.95 o 
  -7  19   7        4.96      173.49     96.89 o 
  -6  19   7     1393.38     1316.50     68.91 o 
  -5  19   7       12.40      103.30     69.15 o 
  -4  19   7      528.77      530.31     66.72 o 
  -3  19   7      513.82      507.31    149.74 o 
  -2  19   7       62.82      187.36     57.21 o 
  -1  19   7       67.43      261.12     73.21 o 
   0  19   7     1982.99     1807.19     80.01 o 
   1  19   7       41.26      227.20     72.33 o 
   2  19   7      168.42      281.63     75.09 o 
   3  19   7      110.67      144.04     76.65 o 
   4  19   7      296.63      356.97     61.21 o 
   5  19   7        0.08      117.90     52.49 o 
   6  19   7       97.52       67.94     59.23 o 
   7  19   7        1.46      100.26     68.26 o 
  -8  20   7      251.38      347.66    151.65 o 
  -7  20   7      159.89      -56.29    123.65 o 
  -6  20   7        3.23      -31.04     65.87 o 
  -5  20   7      165.96      231.91     70.69 o 
  -4  20   7      545.81      556.93     69.19 o 
  -3  20   7      187.63      295.14     64.61 o 
  -2  20   7      898.77      816.95    103.90 o 
  -1  20   7      358.23      397.92     92.04 o 
   0  20   7       78.11      108.53     65.09 o 
   1  20   7      335.71      293.31     76.78 o 
   2  20   7       19.57      112.93     67.94 o 
   3  20   7       19.25       79.77     68.14 o 
   4  20   7      185.15      229.69     97.92 o 
   5  20   7        0.79      -73.99     73.99 o 
   6  20   7      432.90      384.46     61.32 o 
  -7  21   7       15.20      120.53    107.09 o 
  -6  21   7      519.14      458.96     89.21 o 
  -5  21   7       34.69      183.53    110.68 o 
  -4  21   7       43.88       60.64    111.85 o 
  -3  21   7     1135.29     1015.29     80.32 o 
  -2  21   7       48.15      201.84     66.64 o 
  -1  21   7     1097.23     1213.33    218.58 o 
   0  21   7      142.49      127.28     60.20 o 
   1  21   7      128.11      222.24     67.50 o 
   2  21   7       53.59      -93.21    143.00 o 
   3  21   7       24.86      211.63     75.24 o 
   4  21   7      198.67        9.54    113.12 o 
   5  21   7      513.42      408.15     89.07 o 
  -6  22   7      106.70      210.63     94.42 o 
  -5  22   7      691.53      961.76    344.15 o 
  -4  22   7       13.85      -54.48     96.98 o 
  -3  22   7        2.11       62.44     86.32 o 
  -2  22   7       85.67      252.10    144.58 o 
  -1  22   7      110.79       74.81     82.11 o 
   0  22   7       49.54      154.58     69.02 o 
   1  22   7      509.04      578.68     70.23 o 
   2  22   7        2.55      152.75     71.46 o 
   3  22   7      879.49      983.49    166.85 o 
   4  22   7        9.65      -27.23     66.62 o 
  -5  23   7      324.99      148.94    101.45 o 
  -4  23   7        2.11      -30.69    130.90 o 
  -3  23   7      862.54      870.91    228.95 o 
  -2  23   7        8.15      124.17     67.64 o 
  -1  23   7      486.23      672.86     73.18 o 
   0  23   7        9.65       28.06     74.18 o 
   1  23   7       34.34      175.57     84.67 o 
   2  23   7      232.24      309.63     89.05 o 
   3  23   7      246.16      386.97     83.68 o 
  -3  24   7        2.91      103.29     76.05 o 
  -2  24   7      261.29      181.19    105.16 o 
  -1  24   7      196.52      167.73     76.96 o 
   0  24   7      163.61      191.09    152.37 o 
   1  24   7      903.29      690.73     85.62 o 
 -14   0   8       75.29       31.87    131.79 o 
 -12   0   8      163.61      120.88     92.93 o 
 -10   0   8     2988.72     2853.50    410.48 o 
  -8   0   8       55.73      230.26    123.07 o 
  -6   0   8     1095.76      988.71    153.17 o 
  -4   0   8     4303.92     4665.42    317.65 o 
  -2   0   8    30812.01    29666.96   1552.43 o 
   0   0   8     8945.90     8275.63    805.28 o 
   2   0   8      494.89      580.61    160.75 o 
   4   0   8       15.54      -29.66    140.10 o 
   6   0   8     2296.67     2004.23     94.56 o 
   8   0   8     1810.66     1610.68    126.13 o 
  10   0   8       95.42       99.05     95.85 o 
 -14   1   8      710.99      704.57     98.26 o 
 -13   1   8      263.92      265.47     83.49 o 
 -12   1   8      469.66      470.62     83.51 o 
 -11   1   8       61.19      123.78     84.06 o 
 -10   1   8      254.37      181.22     76.16 o 
  -9   1   8      268.92      281.45     69.64 o 
  -8   1   8     4228.47     3599.36    280.64 o 
  -7   1   8      439.85      303.06     95.91 o 
  -6   1   8       76.89      109.64     69.76 o 
  -5   1   8      483.98      472.17     61.72 o 
  -4   1   8     6871.47     6413.96    438.01 o 
  -3   1   8      734.02      672.37     55.52 o 
  -2   1   8      403.08      441.20     54.54 o 
  -1   1   8     1544.76     1372.44     51.25 o 
   0   1   8     2017.74     1579.84     56.01 o 
   1   1   8        4.67        1.08     50.98 o 
   2   1   8    10232.95     9039.45    207.26 o 
   3   1   8        1.10      -21.53     42.50 o 
   4   1   8       70.95       72.84     51.82 o 
   5   1   8       16.78      191.60     50.76 o 
   6   1   8      384.36      466.85     67.19 o 
   7   1   8      406.72      322.54     59.69 o 
   8   1   8     2562.86     2679.17    143.28 o 
   9   1   8       58.72      243.18     75.76 o 
  10   1   8      843.76      854.17    124.75 o 
  11   1   8        0.43      317.63    115.74 o 
 -14   2   8      149.68      189.37     82.31 o 
 -13   2   8      898.73      868.60    118.94 o 
 -12   2   8      135.49      142.67     70.16 o 
 -11   2   8       47.26       72.88     63.15 o 
 -10   2   8     3464.63     3453.83    208.20 o 
  -9   2   8       78.43       55.19     69.12 o 
  -8   2   8     1677.47     1472.50     83.54 o 
  -7   2   8     1047.98      973.11     83.28 o 
  -6   2   8      709.97      749.64     75.92 o 
  -5   2   8    10064.44    10515.71    810.72 o 
  -4   2   8     4174.76     3999.04    224.03 o 
  -3   2   8     3662.20     3477.89    150.65 o 
  -2   2   8    12979.74    12030.77    431.08 o 
  -1   2   8      106.33      550.88     88.67 o 
   0   2   8     1783.35     1603.86     51.72 o 
   1   2   8     6638.24     6578.27    220.06 o 
   2   2   8       54.30      124.14     50.72 o 
   3   2   8     1757.53     1662.71     55.44 o 
   4   2   8       23.31       51.90     43.46 o 
   5   2   8      163.02      135.51     54.17 o 
   6   2   8     2696.02     2831.48     63.72 o 
   7   2   8       67.65      180.95     72.16 o 
   8   2   8      199.69      237.42     61.35 o 
   9   2   8      141.12      237.04    113.54 o 
  10   2   8        0.05      187.29     77.17 o 
  11   2   8      258.52      404.66    107.23 o 
 -14   3   8        2.69       27.27     78.50 o 
 -13   3   8       62.79       42.39     79.42 o 
 -12   3   8      218.05      275.68     67.23 o 
 -11   3   8      622.37      698.98     92.46 o 
 -10   3   8       50.76       97.28     74.93 o 
  -9   3   8     2282.55     2172.48    123.94 o 
  -8   3   8        1.84       16.03     82.15 o 
  -7   3   8     2288.26     2085.63    159.70 o 
  -6   3   8      472.10      574.03     74.94 o 
  -5   3   8      329.34      221.49     75.73 o 
  -4   3   8      801.41      699.91     59.73 o 
  -3   3   8      673.36      637.46     65.49 o 
  -2   3   8      604.76      671.06     48.98 o 
  -1   3   8     4282.00     3599.63    137.91 o 
   0   3   8      738.40      750.03     53.56 o 
   1   3   8      971.59      969.68     79.61 o 
   2   3   8      483.96      458.04     52.64 o 
   3   3   8     1629.02     1479.84     79.95 o 
   4   3   8      520.17      537.69     43.80 o 
   5   3   8      101.37      123.08     57.27 o 
   6   3   8        6.09       -5.68     45.72 o 
   7   3   8     2135.90     2177.03     62.79 o 
   8   3   8       64.79       26.38     54.23 o 
   9   3   8      122.11       97.13     74.32 o 
  10   3   8      237.11      343.45     69.45 o 
  11   3   8      143.24      369.78    193.67 o 
 -14   4   8      118.82       97.91    111.69 o 
 -13   4   8     1155.29     1113.99    107.69 o 
 -12   4   8       13.70       59.84     74.11 o 
 -11   4   8      484.56      412.65     72.89 o 
 -10   4   8        0.73       81.08     80.82 o 
  -9   4   8       37.67      -33.14     86.05 o 
  -8   4   8       78.25       94.92     90.55 o 
  -7   4   8      254.74      216.50     91.06 o 
  -6   4   8      269.80      385.45     87.74 o 
  -5   4   8     7144.31     7236.77    424.43 o 
  -4   4   8        2.35       17.40     65.11 o 
  -3   4   8     5609.04     5500.52    273.71 o 
  -2   4   8     2598.36     2682.65    100.54 o 
  -1   4   8      211.78      447.55     62.11 o 
   0   4   8      573.15      550.08     51.63 o 
   1   4   8     6840.72     6247.23    125.60 o 
   2   4   8      551.88      521.55     45.55 o 
   3   4   8     4026.23     3607.32     96.69 o 
   4   4   8      143.81      227.83     67.45 o 
   5   4   8       26.19       47.68     78.21 o 
   6   4   8       54.35      162.25     56.45 o 
   7   4   8     1195.52     1010.52    123.38 o 
   8   4   8      167.28      347.81     71.49 o 
   9   4   8      529.87      655.95     65.41 o 
  10   4   8        6.65       65.65    130.61 o 
  11   4   8      646.04      746.58     91.18 o 
 -13   5   8      149.31      164.38     69.84 o 
 -12   5   8       63.57      121.19     74.07 o 
 -11   5   8      436.67      451.75     87.19 o 
 -10   5   8       50.98        5.16     89.11 o 
  -9   5   8     2982.59     3139.76    214.25 o 
  -8   5   8      478.05      485.22    122.39 o 
  -7   5   8      296.00      394.24     70.79 o 
  -6   5   8     5227.29     5458.41    307.78 o 
  -5   5   8      678.51      793.29    174.33 o 
  -4   5   8      728.33      757.51     73.03 o 
  -3   5   8      935.91      981.46     67.29 o 
  -2   5   8      403.41      312.91     68.68 o 
  -1   5   8     3858.64     3469.72    121.48 o 
   0   5   8      902.32      891.68     92.74 o 
   1   5   8     1809.41     1894.67    108.43 o 
   2   5   8     4480.37     4120.51     67.92 o 
   3   5   8      513.78      415.23    121.82 o 
   4   5   8       61.98       54.63     97.41 o 
   5   5   8     4170.85     3743.77     71.90 o 
   6   5   8       21.58       28.00     84.63 o 
   7   5   8     1100.36     1121.75     89.83 o 
   8   5   8      326.29      303.74     61.64 o 
   9   5   8       21.16      160.85     75.42 o 
  10   5   8      287.74      373.74     71.30 o 
  11   5   8      370.09      301.56     88.57 o 
 -13   6   8     1093.71     1046.81     84.08 o 
 -12   6   8       47.67       88.47     93.84 o 
 -11   6   8      580.18      597.91     94.95 o 
 -10   6   8     1900.98     1799.41     87.97 o 
  -9   6   8      616.58      573.10    122.12 o 
  -8   6   8     1560.96     1591.33    120.79 o 
  -7   6   8       33.37      142.88     58.62 o 
  -6   6   8       11.40      113.95     94.25 o 
  -5   6   8     1664.20     1699.63    160.23 o 
  -4   6   8     3215.65     3529.08    244.58 o 
  -3   6   8      124.17      174.67     57.13 o 
  -2   6   8     6879.44     6670.94    294.02 o 
  -1   6   8      365.82      433.85     52.84 o 
   0   6   8     1108.87     1003.01     62.24 o 
   1   6   8     1931.62     1900.10     60.64 o 
   2   6   8       14.28       84.33     54.00 o 
   3   6   8     2486.33     2531.07    100.04 o 
   4   6   8     2688.61     2488.99     83.00 o 
   5   6   8      428.36      490.26     69.13 o 
   6   6   8     3452.21     3220.28    117.06 o 
   7   6   8      120.58      228.54     61.61 o 
   8   6   8      640.22      735.32    100.18 o 
   9   6   8      105.65      134.70     53.27 o 
  10   6   8       85.69      311.86     73.49 o 
 -13   7   8      102.63      185.58     74.08 o 
 -12   7   8     1035.08     1116.34    109.89 o 
 -11   7   8       53.76      337.73    131.12 o 
 -10   7   8      534.92      710.15    127.29 o 
  -9   7   8      406.89      366.47     86.86 o 
  -8   7   8     1787.09     1470.94    126.79 o 
  -7   7   8       21.01       23.02     76.90 o 
  -6   7   8     2796.74     3131.14     80.61 o 
  -5   7   8      717.81      701.18    164.31 o 
  -4   7   8     3642.54     3465.85    350.09 o 
  -3   7   8      737.62      865.37     80.56 o 
  -2   7   8       15.01      -32.38     72.84 o 
  -1   7   8       73.79       59.54     68.99 o 
   0   7   8      906.58      863.99     82.82 o 
   1   7   8      624.35      434.45     69.38 o 
   2   7   8     2491.39     2176.93    170.78 o 
   3   7   8       60.38      206.94     89.30 o 
   4   7   8     4722.93     4279.77    271.71 o 
   5   7   8       24.34      110.37     90.06 o 
   6   7   8       11.15       24.97     60.10 o 
   7   7   8      254.05      200.62    133.22 o 
   8   7   8      686.22      665.92     89.10 o 
   9   7   8       12.92      -54.78     92.06 o 
  10   7   8     1285.12     1543.15     74.28 o 
 -13   8   8       16.88      132.36    151.79 o 
 -12   8   8       64.43      205.54    137.63 o 
 -11   8   8        7.31        2.89    131.18 o 
 -10   8   8     3025.33     2741.15    137.47 o 
  -9   8   8        9.32      -24.14    124.95 o 
  -8   8   8     3978.11     3854.94    134.13 o 
  -7   8   8     2241.33     2367.17    344.28 o 
  -6   8   8      477.86      440.38     72.17 o 
  -5   8   8      276.21      224.24     75.51 o 
  -4   8   8     5145.77     5308.96    346.68 o 
  -3   8   8     3074.41     3079.34     98.56 o 
  -2   8   8     4316.38     4414.82    295.88 o 
  -1   8   8       86.36      501.71     79.79 o 
   0   8   8     1457.14     1293.69    142.63 o 
   1   8   8      528.83      993.21     71.00 o 
   2   8   8       22.88       24.31     80.33 o 
   3   8   8      954.81      968.41     85.77 o 
   4   8   8     1626.24     1487.34     61.60 o 
   5   8   8       18.50      255.69     66.86 o 
   6   8   8     4635.00     4269.42    148.88 o 
   7   8   8      175.49      128.10     71.21 o 
   8   8   8      342.94      330.21     64.35 o 
   9   8   8       72.86      -54.20     78.29 o 
  10   8   8       68.94        9.53     73.95 o 
 -13   9   8       87.79      289.77    106.97 o 
 -12   9   8      707.84      689.35    144.77 o 
 -11   9   8      383.38      522.66    137.66 o 
 -10   9   8        2.40      150.76    125.55 o 
  -9   9   8     1853.57     1812.22    129.60 o 
  -8   9   8      908.70      891.06     89.53 o 
  -7   9   8      599.93      733.63     82.54 o 
  -6   9   8     4422.42     4287.11    310.45 o 
  -5   9   8      868.18      838.68     64.00 o 
  -4   9   8       95.63      177.49     60.97 o 
  -3   9   8      451.46      469.54     62.77 o 
  -2   9   8      279.05      258.10     83.29 o 
  -1   9   8     2397.80     2454.87    182.30 o 
   0   9   8      586.08      524.36     89.20 o 
   1   9   8       69.08      132.08    112.39 o 
   2   9   8     1210.15      964.47     53.97 o 
   3   9   8       29.39       47.18     69.09 o 
   4   9   8     1154.10     1393.57     79.58 o 
   5   9   8     4668.03     4463.93    121.27 o 
   6   9   8       54.24      -46.61     73.28 o 
   7   9   8        0.57      139.06    125.17 o 
   8   9   8     1060.05     1080.14     71.60 o 
   9   9   8       27.28      138.04     89.63 o 
  10   9   8      719.95      670.99     66.83 o 
 -12  10   8       24.59     -146.15    146.15 o 
 -11  10   8      459.53      542.04     93.69 o 
 -10  10   8      250.62      261.57    128.62 o 
  -9  10   8        0.29       39.00    124.10 o 
  -8  10   8      514.97      237.26    118.71 o 
  -7  10   8     3423.60     3399.68    495.16 o 
  -6  10   8      892.82     1162.52     87.47 o 
  -5  10   8     3074.44     3023.87    201.14 o 
  -4  10   8      427.40      407.10     63.73 o 
  -3  10   8      988.13      977.45    145.73 o 
  -2  10   8     3857.91     3501.73    162.69 o 
  -1  10   8     2230.46     2273.82    169.99 o 
   0  10   8      896.20      951.95     70.16 o 
   1  10   8     1566.86     1526.53    137.50 o 
   2  10   8      447.70      431.42     59.28 o 
   3  10   8     2635.25     2491.21     63.02 o 
   4  10   8      134.66      145.96     67.06 o 
   5  10   8      536.91      415.54     59.45 o 
   6  10   8      358.90      477.41    131.92 o 
   7  10   8      109.50      238.82    114.40 o 
   8  10   8      150.98      216.85     67.64 o 
   9  10   8      375.58      536.65     81.47 o 
  10  10   8       27.07      124.02    205.73 o 
 -12  11   8        6.49      165.39    145.68 o 
 -11  11   8      315.89      194.16     98.73 o 
 -10  11   8        0.00      445.61    129.84 o 
  -9  11   8      566.59      586.27    126.23 o 
  -8  11   8       85.02      216.32    119.65 o 
  -7  11   8     3229.38     3365.25    238.64 o 
  -6  11   8      262.66      334.65     69.83 o 
  -5  11   8        0.85       -4.47     68.84 o 
  -4  11   8      147.85      175.26     59.08 o 
  -3  11   8      404.83      466.01     76.07 o 
  -2  11   8      638.46      633.64     79.45 o 
  -1  11   8     4623.07     4603.47    280.18 o 
   0  11   8      125.87      131.15     60.62 o 
   1  11   8      535.54      578.44    103.26 o 
   2  11   8       63.26      171.62     66.24 o 
   3  11   8      614.81      714.24    141.04 o 
   4  11   8       60.24      123.08    177.45 o 
   5  11   8     1361.91     1179.56     73.75 o 
   6  11   8       34.56      301.75     79.30 o 
   7  11   8      642.73      581.94    105.41 o 
   8  11   8       20.94       14.06     95.39 o 
   9  11   8      287.55      169.70     83.18 o 
 -12  12   8       33.19       24.06    148.47 o 
 -11  12   8      244.15      402.07     97.30 o 
 -10  12   8       13.46       96.22    135.91 o 
  -9  12   8       52.21       61.23     93.16 o 
  -8  12   8        0.44     -122.12    122.12 o 
  -7  12   8      763.68      759.12    136.64 o 
  -6  12   8      325.32      418.65     70.27 o 
  -5  12   8     2668.50     2586.22    160.36 o 
  -4  12   8      483.76      449.56     60.51 o 
  -3  12   8       46.13      165.22     56.15 o 
  -2  12   8      211.17      181.35     62.48 o 
  -1  12   8     1592.04     1494.70     92.88 o 
   0  12   8       73.07      142.14     83.30 o 
   1  12   8     1128.09     1022.53     95.56 o 
   2  12   8      387.15      470.01     63.82 o 
   3  12   8     4206.46     4040.01    306.94 o 
   4  12   8      170.41      239.18     68.27 o 
   5  12   8       88.81      188.66     68.55 o 
   6  12   8      309.01      467.60     62.66 o 
   7  12   8       83.34      180.89     59.66 o 
   8  12   8       76.04      174.18     57.25 o 
   9  12   8      488.19      413.01     58.33 o 
 -12  13   8      135.91       27.75    154.29 o 
 -11  13   8      229.95      212.89    143.46 o 
 -10  13   8        0.09      114.50    134.35 o 
  -9  13   8      439.82      299.91     92.40 o 
  -8  13   8       34.32      179.63    122.86 o 
  -7  13   8       79.03      116.26     81.53 o 
  -6  13   8     2924.69     2750.60    127.59 o 
  -5  13   8        3.68       88.43     69.31 o 
  -4  13   8      997.28     1070.50    131.41 o 
  -3  13   8      595.20      748.73    117.35 o 
  -2  13   8      205.47      149.49     48.92 o 
  -1  13   8      552.50      683.65     69.44 o 
   0  13   8     1205.40     1211.47    120.26 o 
   1  13   8     1703.05     1727.13    113.47 o 
   2  13   8      897.82      908.62     53.68 o 
   3  13   8      623.46      687.39     61.50 o 
   4  13   8      105.42      229.62     54.22 o 
   5  13   8     1316.23     1146.92     94.32 o 
   6  13   8      110.33      143.34     87.66 o 
   7  13   8      276.50      394.74     55.39 o 
   8  13   8      304.81      334.36     79.88 o 
   9  13   8       11.17       44.57     78.22 o 
 -11  14   8       50.79      396.50    143.34 o 
 -10  14   8      641.86      632.38    141.46 o 
  -9  14   8       78.02      116.86     93.99 o 
  -8  14   8      267.00      431.75    125.65 o 
  -7  14   8      211.31      321.17     72.06 o 
  -6  14   8      151.64      193.33     60.79 o 
  -5  14   8     2089.11     2092.90    118.19 o 
  -4  14   8      876.59      866.74    115.39 o 
  -3  14   8       15.76       15.55     55.59 o 
  -2  14   8     2588.20     2637.04    127.49 o 
  -1  14   8      279.38      293.94     59.05 o 
   0  14   8     1348.66     1094.27     88.32 o 
   1  14   8        2.38      140.26     50.80 o 
   2  14   8      155.24      212.49     47.64 o 
   3  14   8      693.03      796.26     62.60 o 
   4  14   8     2566.28     2514.76    262.53 o 
   5  14   8       13.58       33.10     51.72 o 
   6  14   8      727.61      822.95     51.00 o 
   7  14   8        6.46      -44.95     55.09 o 
   8  14   8      539.12      515.35     84.00 o 
 -11  15   8      103.52      292.12    149.42 o 
 -10  15   8      281.16      289.92    144.10 o 
  -9  15   8       49.45      -48.50     94.25 o 
  -8  15   8      285.79      183.38    131.20 o 
  -7  15   8       60.06      201.83     90.02 o 
  -6  15   8     3124.18     3309.99    587.66 o 
  -5  15   8       78.71      209.89     73.98 o 
  -4  15   8     2555.38     2360.62    134.50 o 
  -3  15   8       63.84       29.19     56.46 o 
  -2  15   8       21.70       77.25     55.53 o 
  -1  15   8        0.10      -36.48     52.64 o 
   0  15   8     1141.04      997.29     87.44 o 
   1  15   8       87.85      171.94     59.18 o 
   2  15   8     1984.17     1959.40    139.87 o 
   3  15   8       25.54      -29.51     78.56 o 
   4  15   8      221.69      108.67     57.74 o 
   5  15   8      106.22      219.01     81.57 o 
   6  15   8       83.59      143.49     50.59 o 
   7  15   8       31.75       23.30     88.25 o 
   8  15   8       93.21      161.97     60.22 o 
 -10  16   8      335.91      367.13    143.20 o 
  -9  16   8       65.75     -139.47    139.47 o 
  -8  16   8      632.37      591.91    137.39 o 
  -7  16   8      127.78      314.11     74.25 o 
  -6  16   8       13.99       65.05    111.65 o 
  -5  16   8      230.39      246.81     72.06 o 
  -4  16   8      527.25      525.25     72.41 o 
  -3  16   8       24.57       26.22     65.83 o 
  -2  16   8     5373.44     4903.47    269.18 o 
  -1  16   8       16.69      -53.09     53.09 o 
   0  16   8      932.63      913.15    125.56 o 
   1  16   8      503.40      417.88     75.00 o 
   2  16   8      570.43      616.39     63.22 o 
   3  16   8       74.89       81.38     59.63 o 
   4  16   8     1503.28     1476.71     53.66 o 
   5  16   8      228.81      314.40     87.91 o 
   6  16   8      772.58      699.19    120.62 o 
   7  16   8       15.72      172.60     94.27 o 
   8  16   8      125.31       95.77     66.52 o 
 -10  17   8      179.96      314.96    101.78 o 
  -9  17   8      264.35      512.02    142.14 o 
  -8  17   8       98.01       32.87    137.15 o 
  -7  17   8      284.06      345.64    199.46 o 
  -6  17   8     1336.33     1354.50     90.91 o 
  -5  17   8       19.96      148.73     76.35 o 
  -4  17   8      298.11      351.55    116.87 o 
  -3  17   8     3418.87     3007.66    261.48 o 
  -2  17   8      516.21      635.73    114.64 o 
  -1  17   8     2292.24     1956.49     77.15 o 
   0  17   8      380.50      478.20     56.27 o 
   1  17   8      124.04      129.92     71.20 o 
   2  17   8      636.95      713.63     51.22 o 
   3  17   8      445.15      544.95    102.46 o 
   4  17   8      707.41      877.74     99.50 o 
   5  17   8      847.56      730.35    137.32 o 
   6  17   8       13.17       54.87     65.56 o 
   7  17   8      539.92      655.57     94.48 o 
  -9  18   8      149.72      634.04    145.85 o 
  -8  18   8       59.79      162.43    141.78 o 
  -7  18   8      858.70      463.39    116.46 o 
  -6  18   8      108.05      212.97    193.53 o 
  -5  18   8      848.40      821.72    117.08 o 
  -4  18   8      120.84      162.32     59.07 o 
  -3  18   8     1268.26      967.29     70.00 o 
  -2  18   8      600.61      524.79     66.54 o 
  -1  18   8      119.29      298.80     62.57 o 
   0  18   8       10.31       55.54     55.69 o 
   1  18   8      356.32      442.60     80.57 o 
   2  18   8      123.77      196.05     75.52 o 
   3  18   8     1302.55     1242.16     73.61 o 
   4  18   8        9.29      275.08     56.18 o 
   5  18   8      484.54      523.49    114.66 o 
   6  18   8       93.97      155.77     64.57 o 
   7  18   8      350.88      233.50     68.66 o 
  -9  19   8      826.17      736.54    150.88 o 
  -8  19   8        0.11      353.37    147.21 o 
  -7  19   8      143.87      281.44     98.00 o 
  -6  19   8        3.90      202.37     92.80 o 
  -5  19   8       25.76       34.42     75.76 o 
  -4  19   8      162.22        8.43     67.74 o 
  -3  19   8      592.18      471.57    115.33 o 
  -2  19   8       17.44       49.30     69.42 o 
  -1  19   8     1701.42     1823.60    210.81 o 
   0  19   8        1.90      -65.23     65.23 o 
   1  19   8      198.58      202.04     48.58 o 
   2  19   8      357.78      386.61     54.00 o 
   3  19   8        9.13      120.43     66.55 o 
   4  19   8       10.19      -50.21     69.20 o 
   5  19   8      638.65      674.60     70.28 o 
   6  19   8        6.66      214.98     86.65 o 
  -8  20   8      318.73      453.75    152.39 o 
  -7  20   8      546.39      561.01    103.42 o 
  -6  20   8      190.52      428.10     80.41 o 
  -5  20   8      818.87      803.68    105.12 o 
  -4  20   8        0.78      107.59     66.59 o 
  -3  20   8      175.77       -2.97     75.06 o 
  -2  20   8      209.31      279.66     67.70 o 
  -1  20   8      343.69      352.98     84.52 o 
   0  20   8      155.38       51.07    100.32 o 
   1  20   8      110.85      287.32     54.44 o 
   2  20   8      406.50      426.59     61.79 o 
   3  20   8      541.43      533.45     78.00 o 
   4  20   8       35.05      -36.84     58.32 o 
   5  20   8       80.21      321.45     72.68 o 
  -7  21   8       42.08       80.65     73.96 o 
  -6  21   8      677.78      580.70    165.59 o 
  -5  21   8       20.65      110.42     68.15 o 
  -4  21   8      336.78      386.02     86.77 o 
  -3  21   8        2.94        4.61     86.85 o 
  -2  21   8       45.74       39.90     68.26 o 
  -1  21   8      286.25      337.97    116.31 o 
   0  21   8      307.34      487.99     80.18 o 
   1  21   8       24.32       25.69     61.12 o 
   2  21   8      560.48      473.63     74.52 o 
   3  21   8       50.66       54.58     64.70 o 
   4  21   8      205.27      155.85     74.59 o 
  -6  22   8        4.04      152.84    105.92 o 
  -5  22   8      135.69      259.66    111.19 o 
  -4  22   8      504.18      820.68    227.29 o 
  -3  22   8      102.19      268.07     83.33 o 
  -2  22   8      577.62      654.14    125.37 o 
  -1  22   8        3.58      -49.51     64.78 o 
   0  22   8      336.08      312.98    142.19 o 
   1  22   8       20.19       42.56     79.24 o 
   2  22   8       66.07        1.57    100.94 o 
   3  22   8       36.19       90.16     74.26 o 
  -5  23   8      137.99       73.50    156.36 o 
  -4  23   8      313.76      375.22    126.48 o 
  -3  23   8      615.19      499.89     89.89 o 
  -2  23   8        0.06      261.38     85.88 o 
  -1  23   8       75.48      -64.84     87.42 o 
   0  23   8      621.02      690.06     86.72 o 
   1  23   8       13.89      145.28     55.73 o 
   2  23   8      725.54      607.30    132.85 o 
 -13   0   9      825.24      892.55    151.31 o 
 -11   0   9     1085.08      963.03    105.55 o 
  -9   0   9      626.59      568.76    152.49 o 
  -7   0   9     1618.96     1580.39    132.40 o 
  -5   0   9     6155.39     6798.20    703.51 o 
  -3   0   9      367.06      476.93     83.30 o 
  -1   0   9        1.82      287.99     82.02 o 
   1   0   9     4929.69     4876.63    160.23 o 
   3   0   9      784.69      824.26     84.29 o 
   5   0   9       69.78      125.92    161.48 o 
   7   0   9      415.24      292.15     83.84 o 
   9   0   9     2756.46     2468.48    141.61 o 
 -13   1   9        1.72      162.53     75.10 o 
 -12   1   9      280.46      246.03     68.74 o 
 -11   1   9     1082.27     1014.37     83.34 o 
 -10   1   9        1.57       76.71     72.03 o 
  -9   1   9     3248.06     2954.34    201.39 o 
  -8   1   9      159.61      149.08     94.86 o 
  -7   1   9      974.56     1113.10     98.19 o 
  -6   1   9      673.75      800.67    112.48 o 
  -5   1   9      116.57      172.40     63.05 o 
  -4   1   9      875.86      812.10     73.30 o 
  -3   1   9     3857.26     3424.94    139.69 o 
  -2   1   9      205.95      317.24     58.51 o 
  -1   1   9      759.78      627.29     52.43 o 
   0   1   9       80.92      247.97     53.41 o 
   1   1   9     6124.26     5567.54    179.01 o 
   2   1   9     1645.16     1579.19     54.26 o 
   3   1   9      331.78      373.93     43.67 o 
   4   1   9     1381.87     1280.87     68.60 o 
   5   1   9      708.50      723.11     43.80 o 
   6   1   9        0.27       70.04     69.83 o 
   7   1   9     2454.13     2213.23    105.40 o 
   8   1   9       20.15      420.62    161.79 o 
   9   1   9      256.94      638.91    324.67 o 
  10   1   9        5.03     -104.40    150.46 o 
 -13   2   9      722.27      792.54     91.96 o 
 -12   2   9       18.75       91.67     83.74 o 
 -11   2   9      972.32      985.57    110.74 o 
 -10   2   9     1307.43     1270.92     84.29 o 
  -9   2   9       99.80      153.91     80.02 o 
  -8   2   9     1496.36     1349.00     84.52 o 
  -7   2   9      253.90      321.79     97.74 o 
  -6   2   9     1461.01     1504.89     82.26 o 
  -5   2   9     2547.11     2695.41    212.31 o 
  -4   2   9     1522.46     1441.91     66.05 o 
  -3   2   9     2951.17     2922.07     83.82 o 
  -2   2   9     2969.06     2725.66    155.98 o 
  -1   2   9      183.78      207.63     47.61 o 
   0   2   9     6600.37     6734.53    355.86 o 
   1   2   9     5185.77     4851.86    134.73 o 
   2   2   9      188.63      151.85     51.37 o 
   3   2   9     4129.39     3840.60    141.07 o 
   4   2   9        9.76       54.63     45.84 o 
   5   2   9      970.13      844.21     61.82 o 
   6   2   9     2426.36     2370.91     75.19 o 
   7   2   9        6.86       96.38     93.87 o 
   8   2   9      328.96      342.24     62.67 o 
   9   2   9      882.34      917.49     67.87 o 
  10   2   9       13.57      335.15    245.61 o 
 -13   3   9       16.26       78.20     80.46 o 
 -12   3   9      455.77      378.76     76.59 o 
 -11   3   9       64.66      110.74     84.35 o 
 -10   3   9      660.35      673.84     88.63 o 
  -9   3   9     1980.83     1889.34    165.54 o 
  -8   3   9      132.53      191.56     88.86 o 
  -7   3   9       33.80       83.97     73.65 o 
  -6   3   9     4171.47     4384.07    450.57 o 
  -5   3   9      259.45      315.30     61.22 o 
  -4   3   9     4358.45     4102.26    223.24 o 
  -3   3   9      467.23      611.31     67.65 o 
  -2   3   9      447.31      528.66     59.98 o 
  -1   3   9     3044.79     3112.09     68.35 o 
   0   3   9     3490.39     2926.78    134.66 o 
   1   3   9      118.86      266.69     57.34 o 
   2   3   9     1924.48     1967.85     61.38 o 
   3   3   9      100.29      131.67     52.07 o 
   4   3   9       43.45       57.29     86.28 o 
   5   3   9       61.14      -39.90     71.04 o 
   6   3   9      381.79      448.77    126.19 o 
   7   3   9        7.03       27.40    130.80 o 
   8   3   9       68.91      197.60    146.62 o 
   9   3   9      118.97      213.60     68.33 o 
  10   3   9      559.25      593.15    175.50 o 
 -13   4   9        5.30       72.61     83.04 o 
 -12   4   9      104.24      231.56     75.57 o 
 -11   4   9       39.68       16.02     92.19 o 
 -10   4   9     2555.86     2378.93    121.18 o 
  -9   4   9       66.04      170.92    100.49 o 
  -8   4   9     1641.67     1677.42    127.86 o 
  -7   4   9      218.13      267.35     85.58 o 
  -6   4   9      761.88      810.64    155.52 o 
  -5   4   9     1627.81     1823.15    233.37 o 
  -4   4   9     1820.31     1497.43     63.32 o 
  -3   4   9      390.54      351.70     63.75 o 
  -2   4   9     5583.51     5213.26    307.57 o 
  -1   4   9      227.86      190.43     58.03 o 
   0   4   9     5471.92     5704.88    204.74 o 
   1   4   9     1603.02     1570.16    114.76 o 
   2   4   9     5059.88     4730.25    102.12 o 
   3   4   9     1568.90     1387.38     70.31 o 
   4   4   9      205.21      325.94     51.99 o 
   5   4   9      177.47      286.44     68.34 o 
   6   4   9     5090.09     4984.57     69.01 o 
   7   4   9        0.07       63.09     53.83 o 
   8   4   9      430.59      508.08     65.06 o 
   9   4   9       43.39      226.65     99.53 o 
  10   4   9       13.22      -33.24     83.99 o 
 -13   5   9       33.93      157.12     85.55 o 
 -12   5   9      460.03      413.95    105.50 o 
 -11   5   9        0.30       63.75    102.62 o 
 -10   5   9     1809.84     1817.83    133.73 o 
  -9   5   9     1296.55     1143.12    125.78 o 
  -8   5   9       26.55      151.50    118.44 o 
  -7   5   9     1064.89     1025.01    223.20 o 
  -6   5   9      696.19      641.81    102.24 o 
  -5   5   9      196.57      266.62     69.53 o 
  -4   5   9     2825.77     3039.16    167.32 o 
  -3   5   9      601.96      624.63     67.96 o 
  -2   5   9     3155.88     3407.03    130.02 o 
  -1   5   9     1557.11     1515.51    118.13 o 
   0   5   9      290.44      199.30     58.83 o 
   1   5   9      739.65      687.95     59.87 o 
   2   5   9     2316.40     2274.87    154.70 o 
   3   5   9       18.19      -80.95     80.95 o 
   4   5   9     3689.45     3318.33    206.29 o 
   5   5   9     1126.84     1151.25     69.78 o 
   6   5   9        8.41      146.14     97.61 o 
   7   5   9     1074.07     1075.59    162.98 o 
   8   5   9      131.76      124.63     89.09 o 
   9   5   9      178.28      242.53     61.51 o 
  10   5   9      362.81      290.40    192.04 o 
 -13   6   9      339.44      326.51    121.42 o 
 -12   6   9       59.75      -51.97     99.10 o 
 -11   6   9     1362.52     1480.29    140.54 o 
 -10   6   9     1319.63     1540.61    134.27 o 
  -9   6   9      452.46      160.27    125.90 o 
  -8   6   9      919.70      897.63    120.80 o 
  -7   6   9     1750.08     1950.37    183.65 o 
  -6   6   9      194.27      160.79     86.92 o 
  -5   6   9     6206.40     6251.84    605.88 o 
  -4   6   9        7.10      -86.98     86.98 o 
  -3   6   9     6228.99     6332.42    272.45 o 
  -2   6   9     2299.68     2341.05     69.87 o 
  -1   6   9      282.50      395.68     59.24 o 
   0   6   9     1742.36     1541.73     64.11 o 
   1   6   9       56.84      178.80     58.93 o 
   2   6   9      381.63      392.43     96.44 o 
   3   6   9     6212.59     5858.47    290.97 o 
   4   6   9      415.18      469.46    108.32 o 
   5   6   9     1026.88      954.15     59.55 o 
   6   6   9     1768.72     1704.74    149.85 o 
   7   6   9       37.00      191.24     63.71 o 
   8   6   9       84.98       98.37     90.66 o 
   9   6   9      743.52      849.57    105.44 o 
  10   6   9       12.55      -17.38    132.46 o 
 -13   7   9       39.76      130.31     99.68 o 
 -12   7   9        7.90       96.10    139.02 o 
 -11   7   9      330.87      483.46    132.41 o 
 -10   7   9        0.35      365.09    124.89 o 
  -9   7   9     1659.36     1477.75    129.06 o 
  -8   7   9      233.89      287.37    119.88 o 
  -7   7   9      650.07      850.03    137.79 o 
  -6   7   9      180.54      246.54    105.60 o 
  -5   7   9       25.00       25.87     94.27 o 
  -4   7   9      374.43      413.40     96.78 o 
  -3   7   9     4045.49     4043.78    155.52 o 
  -2   7   9      244.89      326.00     64.35 o 
  -1   7   9     3388.22     3511.79    154.62 o 
   0   7   9      227.23      312.60     58.79 o 
   1   7   9      328.48      351.10     68.58 o 
   2   7   9        0.96       87.24     58.61 o 
   3   7   9      699.84      737.82     58.45 o 
   4   7   9      727.32      758.07     47.35 o 
   5   7   9     4020.43     3757.69    152.21 o 
   6   7   9        6.56       70.39     82.51 o 
   7   7   9      744.60      747.20     57.42 o 
   8   7   9        0.44      107.76     79.62 o 
   9   7   9      264.28      251.49     63.89 o 
  10   7   9       32.97      141.24     74.54 o 
 -13   8   9      846.46     1000.36    153.94 o 
 -12   8   9       36.73      189.48    142.73 o 
 -11   8   9      427.89      497.22    131.00 o 
 -10   8   9      187.96      114.42    129.64 o 
  -9   8   9      270.71      360.86     90.38 o 
  -8   8   9      109.55       83.29     85.52 o 
  -7   8   9     1800.52     1814.82    231.37 o 
  -6   8   9      118.35       65.46     85.87 o 
  -5   8   9      799.96     1051.05    216.02 o 
  -4   8   9       37.47      100.40     70.96 o 
  -3   8   9     1951.84     1982.93     92.10 o 
  -2   8   9      239.02      373.30    123.32 o 
  -1   8   9      190.88      213.42     61.51 o 
   0   8   9      441.61      548.23     68.65 o 
   1   8   9     2950.46     2955.84    168.92 o 
   2   8   9        7.04      300.36    110.29 o 
   3   8   9     3997.09     3649.32     94.48 o 
   4   8   9      816.11      781.75     48.64 o 
   5   8   9     1004.49     1171.43     60.71 o 
   6   8   9        7.27       99.82     78.71 o 
   7   8   9      173.52      141.17     78.64 o 
   8   8   9        0.23      -62.38     62.38 o 
   9   8   9      631.64      612.92    100.10 o 
  10   8   9       18.00      181.52    175.86 o 
 -12   9   9      806.83      721.63    143.56 o 
 -11   9   9      266.15      297.38     98.47 o 
 -10   9   9      293.06      366.94    129.14 o 
  -9   9   9      651.63      775.59    131.19 o 
  -8   9   9       46.52       35.97     99.92 o 
  -7   9   9     2287.82     2394.30     76.78 o 
  -6   9   9     3526.31     3677.59    104.84 o 
  -5   9   9       17.51      -36.57     83.63 o 
  -4   9   9      502.75      512.55     89.10 o 
  -3   9   9      980.95      974.19     63.78 o 
  -2   9   9      203.71      365.70     59.00 o 
  -1   9   9     7851.55     7426.49    335.99 o 
   0   9   9        3.51       23.52     68.04 o 
   1   9   9     1440.01     1372.81     61.89 o 
   2   9   9      498.95      540.07    110.62 o 
   3   9   9      590.85      565.90     51.86 o 
   4   9   9     3056.73     2785.10    127.54 o 
   5   9   9      238.70      198.84     69.34 o 
   6   9   9       23.30       73.41     60.65 o 
   7   9   9      370.84      384.72     71.96 o 
   8   9   9       28.82       58.78     66.44 o 
   9   9   9      221.13       54.22     65.15 o 
 -12  10   9        8.19      134.40    147.15 o 
 -11  10   9      127.31      247.82    137.77 o 
 -10  10   9       58.69       69.57     92.68 o 
  -9  10   9        0.72     -107.99    125.43 o 
  -8  10   9     1645.52     1798.61    216.88 o 
  -7  10   9       12.97       71.47     59.59 o 
  -6  10   9      447.31      572.54     69.42 o 
  -5  10   9     1302.23     1242.85     90.84 o 
  -4  10   9      110.96      237.05     67.38 o 
  -3  10   9        3.34       18.69     61.05 o 
  -2  10   9     4529.28     4201.85    296.54 o 
  -1  10   9        2.98      212.58     60.17 o 
   0  10   9     1424.86     1626.99     90.94 o 
   1  10   9     3158.30     3169.68    265.53 o 
   2  10   9      636.33      563.35     58.79 o 
   3  10   9     2877.47     2925.16    127.02 o 
   4  10   9      286.82      161.69     68.65 o 
   5  10   9       52.36      -45.02     68.75 o 
   6  10   9      798.27      819.52    149.36 o 
   7  10   9        0.35      112.57     69.21 o 
   8  10   9      272.69      151.55     92.93 o 
   9  10   9      130.52      406.86    143.20 o 
 -12  11   9      901.07      790.46    151.78 o 
 -11  11   9       12.30     -134.54    139.87 o 
 -10  11   9      201.28      166.62     95.32 o 
  -9  11   9        3.52      192.54    126.65 o 
  -8  11   9       11.85      -12.90     72.11 o 
  -7  11   9      660.65      679.93    196.27 o 
  -6  11   9     5939.94     6001.49    707.78 o 
  -5  11   9      369.98      483.71     69.04 o 
  -4  11   9      391.22      470.59     75.21 o 
  -3  11   9     1615.11     1603.61     71.23 o 
  -2  11   9       35.36      -20.33     49.19 o 
  -1  11   9       52.34      129.89     53.32 o 
   0  11   9      773.53      757.37     70.95 o 
   1  11   9       23.85       10.67     52.09 o 
   2  11   9     3859.10     3559.12    217.65 o 
   3  11   9      148.32      131.67     57.96 o 
   4  11   9     2230.97     1996.25     57.67 o 
   5  11   9       73.10       16.51     70.40 o 
   6  11   9       58.91      123.59     56.97 o 
   7  11   9      111.34      -12.62     87.30 o 
   8  11   9      329.21      356.27     81.08 o 
   9  11   9       13.96       50.75    132.51 o 
 -12  12   9        2.23      190.99    150.38 o 
 -11  12   9      104.94      116.02    142.82 o 
 -10  12   9      609.45      564.22    137.78 o 
  -9  12   9       56.99     -116.32    131.80 o 
  -8  12   9      987.65     1120.97     65.19 o 
  -7  12   9     1508.61     1466.54     96.83 o 
  -6  12   9     3495.80     3565.92    470.14 o 
  -5  12   9       48.81      144.74    106.92 o 
  -4  12   9      126.22       64.13    210.47 o 
  -3  12   9      621.67      559.28     67.66 o 
  -2  12   9     3398.04     3132.72    159.70 o 
  -1  12   9        0.62       98.87     55.14 o 
   0  12   9     1252.84     1225.49     82.79 o 
   1  12   9      295.24      494.96     70.98 o 
   2  12   9      950.58      961.11     63.38 o 
   3  12   9      232.79      336.01     78.94 o 
   4  12   9      559.26      738.32     69.95 o 
   5  12   9        0.39      -51.26     67.79 o 
   6  12   9      663.61      705.90     75.14 o 
   7  12   9      181.36      213.40     78.66 o 
   8  12   9      805.82      679.33     83.31 o 
   9  12   9       51.51      184.42    101.68 o 
 -11  13   9       69.40      179.66    102.12 o 
 -10  13   9       38.86       38.09    138.85 o 
  -9  13   9      697.17      798.94    132.11 o 
  -8  13   9       71.87      181.02     89.29 o 
  -7  13   9      825.18      940.17    259.55 o 
  -6  13   9      680.96      521.33    134.64 o 
  -5  13   9       20.63       89.41    175.04 o 
  -4  13   9     2587.94     2872.03    160.56 o 
  -3  13   9      567.91      570.24     53.56 o 
  -2  13   9      219.18      299.78     63.42 o 
  -1  13   9     4218.70     3958.51    197.94 o 
   0  13   9      347.51      295.16     47.89 o 
   1  13   9     1901.11     1659.91    115.72 o 
   2  13   9     1068.65      888.01    103.51 o 
   3  13   9       12.25       56.49     45.23 o 
   4  13   9      669.22      683.42     57.06 o 
   5  13   9      219.16      209.93     63.88 o 
   6  13   9      106.10      130.25     58.88 o 
   7  13   9      874.58     1017.69    104.62 o 
   8  13   9       33.24       57.18     62.46 o 
 -11  14   9      575.26      411.71    107.00 o 
 -10  14   9      114.07      185.39    142.16 o 
  -9  14   9       16.73       -9.20    133.97 o 
  -8  14   9       61.99      304.53     74.68 o 
  -7  14   9      581.94      627.43    149.25 o 
  -6  14   9        0.21      -25.16     71.92 o 
  -5  14   9     2105.86     2153.39    245.78 o 
  -4  14   9        0.38       -7.32     78.49 o 
  -3  14   9     2969.68     2442.74    115.95 o 
  -2  14   9       11.24        1.90     55.07 o 
  -1  14   9       10.51       57.86     52.82 o 
   0  14   9       91.63      -21.40     44.84 o 
   1  14   9      619.19      478.85     46.28 o 
   2  14   9      287.27      250.19     49.55 o 
   3  14   9     1265.26     1354.33     75.91 o 
   4  14   9        5.43       22.27     55.69 o 
   5  14   9      493.34      638.21    102.82 o 
   6  14   9      395.74      435.84     60.99 o 
   7  14   9       57.72      -18.42     76.62 o 
   8  14   9        5.06      194.44    143.39 o 
 -11  15   9      131.43      100.83    109.24 o 
 -10  15   9        0.01       81.08    144.04 o 
  -9  15   9      502.66      482.07     97.36 o 
  -8  15   9       35.62      -76.59     76.59 o 
  -7  15   9      548.30      611.60    121.82 o 
  -6  15   9       82.29       71.12     90.14 o 
  -5  15   9        0.58       84.54     61.46 o 
  -4  15   9       23.36      106.62     62.59 o 
  -3  15   9     2047.51     1924.14    133.77 o 
  -2  15   9       79.52       13.19     53.63 o 
  -1  15   9     2364.31     2258.32    182.43 o 
   0  15   9      773.16      728.48     61.79 o 
   1  15   9        9.32       60.76     53.17 o 
   2  15   9      414.67      530.56     86.91 o 
   3  15   9      625.07      594.23     61.37 o 
   4  15   9       48.53        6.93     72.68 o 
   5  15   9     1116.23     1267.23    117.07 o 
   6  15   9       96.51      134.99    101.99 o 
   7  15   9      548.59      412.55     73.62 o 
 -10  16   9      163.48      465.80    147.99 o 
  -9  16   9        7.38      155.09    101.60 o 
  -8  16   9       54.62       66.54    132.47 o 
  -7  16   9      446.79      580.13    160.52 o 
  -6  16   9        5.42      -74.26     74.26 o 
  -5  16   9      389.08      247.28     92.25 o 
  -4  16   9      199.69      255.53     73.29 o 
  -3  16   9     2089.04     1887.72    114.97 o 
  -2  16   9      337.94      353.51     61.44 o 
  -1  16   9       60.10      167.62     55.33 o 
   0  16   9      966.70      946.66     62.28 o 
   1  16   9      994.17     1029.93     71.86 o 
   2  16   9      154.01      171.56     50.70 o 
   3  16   9     1517.81     1456.14    156.54 o 
   4  16   9      185.13      264.86     59.38 o 
   5  16   9      955.12      853.76     99.35 o 
   6  16   9       12.31       82.91     57.48 o 
   7  16   9       11.16      -60.84     60.84 o 
 -10  17   9      156.36      194.42    154.58 o 
  -9  17   9      426.14      427.11    101.22 o 
  -8  17   9       71.86      198.58    122.64 o 
  -7  17   9      491.72      827.61     95.40 o 
  -6  17   9      274.77      463.89     98.42 o 
  -5  17   9        8.82       60.68     89.10 o 
  -4  17   9      905.76      928.61    169.94 o 
  -3  17   9        7.81      131.05     58.80 o 
  -2  17   9      905.96      956.25     65.10 o 
  -1  17   9     1491.43     1349.55    108.77 o 
   0  17   9       25.14      148.23     54.41 o 
   1  17   9       59.89       33.51     69.13 o 
   2  17   9     1438.89     1317.69     91.54 o 
   3  17   9      142.30      219.04     59.32 o 
   4  17   9     1392.43     1466.22    127.47 o 
   5  17   9      500.46      590.98     65.49 o 
   6  17   9      123.72      180.11     71.95 o 
  -9  18   9        1.49      218.15    104.67 o 
  -8  18   9      499.40      492.86    180.86 o 
  -7  18   9      429.92      505.83    160.73 o 
  -6  18   9      427.54      422.27    193.83 o 
  -5  18   9        5.91       11.07     74.66 o 
  -4  18   9       29.72       69.07     64.24 o 
  -3  18   9       28.62       41.96     61.35 o 
  -2  18   9      952.93      866.87     80.64 o 
  -1  18   9       54.40       37.21     63.04 o 
   0  18   9      931.91      782.70     94.98 o 
   1  18   9        0.10      125.19     89.97 o 
   2  18   9       33.03       94.81     89.18 o 
   3  18   9      178.45      232.23     60.06 o 
   4  18   9      274.65      261.47     57.64 o 
   5  18   9      171.73      319.89     93.62 o 
   6  18   9      417.99      331.18     75.89 o 
  -8  19   9      333.57      556.91    150.64 o 
  -7  19   9      134.79       82.25    124.14 o 
  -6  19   9     1161.92     1389.17    101.01 o 
  -5  19   9       91.71      118.96    100.17 o 
  -4  19   9      885.03      731.04     65.75 o 
  -3  19   9       46.37      140.73     72.10 o 
  -2  19   9      410.03      358.24     65.64 o 
  -1  19   9        7.81      187.92     64.98 o 
   0  19   9       94.27      169.54     59.14 o 
   1  19   9       31.29      202.64    118.41 o 
   2  19   9      922.85      810.90     87.33 o 
   3  19   9       11.77       81.71     66.90 o 
   4  19   9      274.81      237.65     64.53 o 
   5  19   9       21.60       -0.85     60.82 o 
  -7  20   9        8.30      115.53     82.39 o 
  -6  20   9       88.46      110.43     82.61 o 
  -5  20   9      611.55      807.45    200.86 o 
  -4  20   9        2.60       14.15     75.42 o 
  -3  20   9      606.46      482.98     67.45 o 
  -2  20   9      515.04      477.99     90.68 o 
  -1  20   9        8.11       66.61     71.38 o 
   0  20   9      295.48      180.43     62.40 o 
   1  20   9      342.40      238.93    122.01 o 
   2  20   9       74.05      274.62     75.02 o 
   3  20   9      143.07      221.48     58.15 o 
   4  20   9      161.59        4.07     66.08 o 
  -6  21   9      802.65      758.56     86.48 o 
  -5  21   9        0.23       52.40     68.19 o 
  -4  21   9      185.07      111.95     79.51 o 
  -3  21   9      168.61       84.61     87.62 o 
  -2  21   9       11.54       83.91     76.73 o 
  -1  21   9      463.22      491.53     63.21 o 
   0  21   9       78.99       26.85     70.75 o 
   1  21   9      802.39      874.06     64.49 o 
   2  21   9       25.26      -77.84     90.71 o 
   3  21   9       17.42      214.79     66.00 o 
  -5  22   9      541.54      333.92     71.10 o 
  -4  22   9      132.03      256.15     64.56 o 
  -3  22   9      676.38      727.45     83.27 o 
  -2  22   9       60.23       63.29     65.34 o 
  -1  22   9        5.60      115.73     73.61 o 
   0  22   9      100.70      125.57     73.48 o 
   1  22   9      440.01      521.54     62.04 o 
   2  22   9       39.75      132.67    109.40 o 
  -3  23   9      288.89      263.94     72.44 o 
  -2  23   9       32.73      164.33    112.01 o 
  -1  23   9      705.43      564.57     78.42 o 
   0  23   9        8.63      -60.12     61.76 o 
 -12   0  10      143.91      176.07    110.05 o 
 -10   0  10     1229.48      963.83     94.60 o 
  -8   0  10     2603.33     2483.96    161.50 o 
  -6   0  10     1596.49     1679.64    132.47 o 
  -4   0  10       78.74      233.00     95.78 o 
  -2   0  10     2387.12     2376.68     90.29 o 
   0   0  10    19316.82    17769.81   1705.25 o 
   2   0  10       95.40      117.20    106.64 o 
   4   0  10       74.25       86.56     66.06 o 
   6   0  10      911.21     1029.48     87.24 o 
   8   0  10     1137.24     1332.75    130.68 o 
  10   0  10      123.95       45.17    150.96 o 
 -13   1  10       20.66       67.97     81.06 o 
 -12   1  10      585.16      629.71     77.44 o 
 -11   1  10      367.54      329.57     76.65 o 
 -10   1  10     1396.52     1391.35     87.31 o 
  -9   1  10       12.63       67.08     80.48 o 
  -8   1  10       89.75       64.98     92.30 o 
  -7   1  10     3603.94     3404.67    128.60 o 
  -6   1  10     8705.16     8787.77    796.35 o 
  -5   1  10     1424.54     1298.04     77.97 o 
  -4   1  10     2054.93     1966.54     65.73 o 
  -3   1  10     2371.89     2365.85     76.09 o 
  -2   1  10      208.58      209.28     58.96 o 
  -1   1  10      477.86      494.80     54.60 o 
   0   1  10      388.50      446.61     62.46 o 
   1   1  10      603.81      580.46     61.28 o 
   2   1  10     3941.29     3680.60    112.00 o 
   3   1  10     1723.86     1746.76     83.22 o 
   4   1  10      351.25      368.03     48.89 o 
   5   1  10      211.60      348.59     56.86 o 
   6   1  10      840.11      820.91     49.74 o 
   7   1  10      226.71      201.33     89.58 o 
   8   1  10      167.74       94.56    168.65 o 
   9   1  10      216.57      130.22     81.14 o 
  10   1  10     2309.57     2344.78    112.78 o 
 -13   2  10      124.91      225.78     78.24 o 
 -12   2  10      100.38      304.80     76.38 o 
 -11   2  10     1629.26     1392.69    104.25 o 
 -10   2  10      570.45      461.42     87.16 o 
  -9   2  10      813.81      710.56     83.83 o 
  -8   2  10     2195.79     1889.06    101.87 o 
  -7   2  10     2431.33     2212.39    190.43 o 
  -6   2  10     1125.02     1212.77    124.66 o 
  -5   2  10     2253.01     2442.67    171.24 o 
  -4   2  10      485.56      504.97     63.72 o 
  -3   2  10      549.49      566.96     63.61 o 
  -2   2  10        3.45      102.66     60.35 o 
  -1   2  10        4.18      593.36     71.58 o 
   0   2  10     6589.10     6105.77    188.16 o 
   1   2  10     3934.49     3842.62     92.49 o 
   2   2  10     2601.34     2591.76     83.83 o 
   3   2  10      985.81      870.88     48.99 o 
   4   2  10       55.88       70.49     57.09 o 
   5   2  10     2624.35     2712.43     93.75 o 
   6   2  10      236.60      266.39     78.51 o 
   7   2  10       67.26       59.74     60.40 o 
   8   2  10      401.23      420.09     64.67 o 
   9   2  10       34.27       59.71     81.89 o 
  10   2  10      160.18     -178.06    259.27 o 
 -13   3  10      247.44      141.05    107.13 o 
 -12   3  10        6.02      228.49     93.26 o 
 -11   3  10      527.69      544.41     97.88 o 
 -10   3  10      979.05      930.85    105.48 o 
  -9   3  10     3020.48     2818.18    235.25 o 
  -8   3  10      238.74      189.36    102.41 o 
  -7   3  10     3456.63     3702.32    467.45 o 
  -6   3  10      971.15      836.29     83.27 o 
  -5   3  10     4013.33     3940.16    255.91 o 
  -4   3  10      220.23      156.92     66.05 o 
  -3   3  10      278.98      330.43     60.80 o 
  -2   3  10     1233.59     1191.29     63.21 o 
  -1   3  10     1886.13     1707.92     83.55 o 
   0   3  10     1903.25     1980.17     79.12 o 
   1   3  10     4610.11     4024.00    126.99 o 
   2   3  10      452.52      481.17     65.01 o 
   3   3  10       34.26       67.06     57.01 o 
   4   3  10      133.70      210.99     46.58 o 
   5   3  10     2663.26     2547.74    132.81 o 
   6   3  10       95.39      126.04     49.34 o 
   7   3  10      879.68      845.24    140.99 o 
   8   3  10        0.02        6.99    126.78 o 
   9   3  10      450.06      645.57    133.84 o 
  10   3  10       80.73      -54.41     88.09 o 
 -13   4  10      361.20      370.56     93.42 o 
 -12   4  10        0.41       79.90     89.51 o 
 -11   4  10     2472.10     2522.67    145.35 o 
 -10   4  10       46.02      190.30    125.90 o 
  -9   4  10      536.76      509.22    126.98 o 
  -8   4  10        9.10      239.75    122.18 o 
  -7   4  10      887.60      946.97     84.67 o 
  -6   4  10      231.27      285.71    136.59 o 
  -5   4  10      295.59      540.95    137.00 o 
  -4   4  10        0.09       85.30     68.36 o 
  -3   4  10     3177.90     3178.60    111.44 o 
  -2   4  10      809.41      914.10     74.91 o 
  -1   4  10      455.00      556.04     58.43 o 
   0   4  10       37.08      148.94     51.95 o 
   1   4  10     3180.13     2979.89     80.38 o 
   2   4  10      360.45      388.46     54.54 o 
   3   4  10     4055.74     3804.20    256.85 o 
   4   4  10       62.96      179.74     66.87 o 
   5   4  10     2827.07     2427.77    121.78 o 
   6   4  10      105.86      248.49     63.88 o 
   7   4  10       35.15      270.20     71.19 o 
   8   4  10      198.01      187.26     78.40 o 
   9   4  10       46.26      190.29    157.82 o 
  10   4  10        0.06     -140.24    140.24 o 
 -13   5  10      131.49      139.47    107.68 o 
 -12   5  10      494.12      711.65    145.37 o 
 -11   5  10      342.81      300.61    133.51 o 
 -10   5  10      349.62      141.62    130.34 o 
  -9   5  10     1727.98     1730.40    129.86 o 
  -8   5  10      125.14      117.85    123.10 o 
  -7   5  10      991.29     1184.52    151.95 o 
  -6   5  10      254.50      332.72     95.47 o 
  -5   5  10      333.77      416.30     88.44 o 
  -4   5  10     1732.05     1688.25    137.69 o 
  -3   5  10      911.68      919.98     66.44 o 
  -2   5  10     1048.56      824.81     72.17 o 
  -1   5  10     2066.56     1835.15     65.40 o 
   0   5  10       10.50      167.02     68.55 o 
   1   5  10     1707.33     1683.98    109.85 o 
   2   5  10       97.20       58.63     68.66 o 
   3   5  10     1020.56     1046.88     96.16 o 
   4   5  10     2398.51     2485.04    166.95 o 
   5   5  10      624.85      548.99     69.31 o 
   6   5  10      133.93      319.64    189.49 o 
   7   5  10      437.73      526.11     97.78 o 
   8   5  10      141.66      199.18     67.90 o 
   9   5  10       75.75      159.24     71.26 o 
 -13   6  10        4.48      156.93    106.60 o 
 -12   6  10        0.34      186.17    141.30 o 
 -11   6  10      506.20      424.80    134.95 o 
 -10   6  10      215.05      312.86    128.10 o 
  -9   6  10      197.55      268.59    127.61 o 
  -8   6  10     2022.45     1690.36     96.23 o 
  -7   6  10      366.28      387.14     68.74 o 
  -6   6  10      913.34      832.59     68.29 o 
  -5   6  10       73.01      168.40     86.00 o 
  -4   6  10      480.70      579.72     70.77 o 
  -3   6  10     5166.78     4917.26    302.90 o 
  -2   6  10     5014.24     4850.37    333.15 o 
  -1   6  10      413.64      534.11     80.61 o 
   0   6  10     2076.95     2161.81    154.03 o 
   1   6  10      848.92      712.25    119.40 o 
   2   6  10     1235.43     1195.41     72.95 o 
   3   6  10      133.48      156.86     48.32 o 
   4   6  10       26.14       20.25    110.44 o 
   5   6  10      851.05     1039.60     79.33 o 
   6   6  10      633.32      605.59     70.39 o 
   7   6  10       10.48      142.02     97.78 o 
   8   6  10      652.24      645.44     78.17 o 
   9   6  10       51.91      137.05     72.14 o 
 -13   7  10       77.74      317.89    145.43 o 
 -12   7  10      787.42      557.12    143.68 o 
 -11   7  10      308.99      218.38     96.40 o 
 -10   7  10      853.78      893.47     93.88 o 
  -9   7  10      486.83      372.56    128.65 o 
  -8   7  10       93.36       47.18     71.97 o 
  -7   7  10       17.93      -70.63     84.75 o 
  -6   7  10     3857.26     3647.24    455.59 o 
  -5   7  10      185.61      302.31     61.79 o 
  -4   7  10      749.85      992.91     88.23 o 
  -3   7  10      619.21      817.50    140.96 o 
  -2   7  10     2946.66     2760.71    221.01 o 
  -1   7  10      136.38      261.24     55.59 o 
   0   7  10      113.09       74.01    142.31 o 
   1   7  10      854.62      830.21     87.76 o 
   2   7  10     1467.30     1304.27     68.75 o 
   3   7  10      300.95      346.08     88.82 o 
   4   7  10     2451.94     2245.29     95.25 o 
   5   7  10      177.50       33.15     78.32 o 
   6   7  10      301.04      257.63     71.29 o 
   7   7  10        4.55       33.17     80.60 o 
   8   7  10      195.51      312.38     68.96 o 
   9   7  10        0.51      103.60     65.28 o 
 -12   8  10        2.45      -81.36    102.22 o 
 -11   8  10      290.33      342.73    138.11 o 
 -10   8  10      308.07      347.50    129.04 o 
  -9   8  10      104.61      138.74    126.81 o 
  -8   8  10     1795.33     1877.82    248.72 o 
  -7   8  10      285.30      302.09     71.24 o 
  -6   8  10        1.24      110.21    151.44 o 
  -5   8  10       24.07       61.02     69.42 o 
  -4   8  10      212.51      191.57     84.73 o 
  -3   8  10       41.16      563.95    157.63 o 
  -2   8  10     2611.33     2225.63    115.81 o 
  -1   8  10       28.44      312.28    151.80 o 
   0   8  10     2469.75     2345.95    107.05 o 
   1   8  10        1.71      136.84    113.41 o 
   2   8  10     3160.93     2815.54    121.66 o 
   3   8  10      392.59      348.47     68.49 o 
   4   8  10       16.17       67.25     52.94 o 
   5   8  10      382.37      501.97     68.96 o 
   6   8  10     2437.11     2438.83    152.63 o 
   7   8  10        8.96       81.52    106.64 o 
   8   8  10      753.92      659.40     63.14 o 
   9   8  10       33.97      233.84     73.32 o 
 -12   9  10      308.94      425.23    145.95 o 
 -11   9  10        2.59     -136.80    136.80 o 
 -10   9  10      288.98      523.29    134.56 o 
  -9   9  10        0.89        2.49    127.60 o 
  -8   9  10      121.54       94.88    114.09 o 
  -7   9  10      527.30      550.04    120.54 o 
  -6   9  10     3282.86     3479.07    289.69 o 
  -5   9  10        0.45      148.61     67.51 o 
  -4   9  10     2588.51     2754.96    185.92 o 
  -3   9  10       12.65      103.18     69.99 o 
  -2   9  10      165.39      106.68     54.82 o 
  -1   9  10     1232.99     1162.15     69.65 o 
   0   9  10        0.15        4.70     50.82 o 
   1   9  10     1015.52     1010.84     72.69 o 
   2   9  10     1772.91     1548.85    149.64 o 
   3   9  10       90.33      110.50     52.94 o 
   4   9  10     1168.37     1062.66     55.54 o 
   5   9  10      221.82      387.98    101.87 o 
   6   9  10      165.93      308.36     72.45 o 
   7   9  10      417.47      458.07     76.93 o 
   8   9  10      258.04      254.24    108.24 o 
   9   9  10       42.01      187.48     88.18 o 
 -12  10  10       24.38      -44.36    106.20 o 
 -11  10  10      823.22      756.93    143.41 o 
 -10  10  10       41.85      191.63     98.11 o 
  -9  10  10      268.73      198.97     91.81 o 
  -8  10  10      523.56      518.19     90.32 o 
  -7  10  10      485.50      377.61     72.26 o 
  -6  10  10     3030.03     3252.44    426.56 o 
  -5  10  10      655.49      784.05     69.81 o 
  -4  10  10      174.99      244.77     68.09 o 
  -3  10  10     3423.47     3290.86    126.37 o 
  -2  10  10      378.24      412.50     61.48 o 
  -1  10  10      220.79      272.28     61.76 o 
   0  10  10     2345.70     2156.43    204.07 o 
   1  10  10     1231.10     1216.40     61.02 o 
   2  10  10      999.80      962.33     69.23 o 
   3  10  10     3657.78     3323.30    263.24 o 
   4  10  10       57.84      262.63     76.02 o 
   5  10  10      793.05      738.80     57.64 o 
   6  10  10       95.48      197.00     76.74 o 
   7  10  10       81.49      179.18     60.45 o 
   8  10  10      564.31      673.80     74.50 o 
   9  10  10      276.41      243.41     84.75 o 
 -12  11  10        4.01     -110.16    153.49 o 
 -11  11  10        0.81       81.63    143.32 o 
 -10  11  10       37.50      -12.20    135.52 o 
  -9  11  10      523.71      676.89    131.44 o 
  -8  11  10       67.24      -64.00     64.00 o 
  -7  11  10     4065.99     4120.24    561.23 o 
  -6  11  10      372.31      358.30     70.14 o 
  -5  11  10     1572.84     1621.85    121.39 o 
  -4  11  10      122.87      125.67     67.99 o 
  -3  11  10     2153.80     1993.42    126.78 o 
  -2  11  10      136.07      200.42     51.58 o 
  -1  11  10     1733.41     1810.53    131.21 o 
   0  11  10      279.59      125.10     52.08 o 
   1  11  10     1688.39     1672.10    113.06 o 
   2  11  10      217.61      281.55    110.67 o 
   3  11  10       18.16      123.65     54.10 o 
   4  11  10       70.69       97.97     83.48 o 
   5  11  10      317.72      326.64     62.80 o 
   6  11  10       26.82      181.88     64.55 o 
   7  11  10      815.44      891.25    121.44 o 
   8  11  10       16.75       18.64    101.08 o 
 -11  12  10      506.92      556.33    148.34 o 
 -10  12  10       35.56      250.91     94.75 o 
  -9  12  10      410.52      329.08     90.53 o 
  -8  12  10      839.72      967.90    245.72 o 
  -7  12  10      107.21      115.78     96.25 o 
  -6  12  10       43.09       11.85    101.50 o 
  -5  12  10     3147.34     3460.19    334.07 o 
  -4  12  10      106.00      104.42     59.31 o 
  -3  12  10     3089.72     2920.90    114.05 o 
  -2  12  10     2503.78     2395.84    175.90 o 
  -1  12  10       49.99      124.43     52.83 o 
   0  12  10      149.28      272.59     53.06 o 
   1  12  10      351.30      375.58     53.42 o 
   2  12  10      363.66      360.29     77.36 o 
   3  12  10     1490.27     1412.41    138.98 o 
   4  12  10        1.53      -43.20     91.65 o 
   5  12  10      924.77     1013.38    122.31 o 
   6  12  10        5.74      -24.52     71.91 o 
   7  12  10       69.87      212.73     86.74 o 
   8  12  10      195.23      254.79     67.37 o 
 -11  13  10       63.33       69.86    149.31 o 
 -10  13  10      276.57      173.27    141.37 o 
  -9  13  10       58.59      102.25    137.82 o 
  -8  13  10        0.28      -61.05     66.41 o 
  -7  13  10      872.84      767.38    113.29 o 
  -6  13  10      693.37      674.30    255.55 o 
  -5  13  10       58.14      153.79     85.55 o 
  -4  13  10     3248.87     3070.05     92.38 o 
  -3  13  10      446.70      418.65     59.56 o 
  -2  13  10     1036.21      957.59     58.72 o 
  -1  13  10        1.70      162.54     54.74 o 
   0  13  10      119.77      186.47     63.13 o 
   1  13  10      221.68      274.17     54.15 o 
   2  13  10      328.87      369.31     54.53 o 
   3  13  10      725.04      739.38     78.09 o 
   4  13  10      616.36      662.15     58.03 o 
   5  13  10      114.36      141.44     64.89 o 
   6  13  10        3.66       42.87     52.22 o 
   7  13  10      488.57      653.42     64.53 o 
   8  13  10        4.98       20.46     61.89 o 
 -11  14  10       30.97      284.53    109.95 o 
 -10  14  10      123.74      322.50    142.21 o 
  -9  14  10        0.06      155.58    137.99 o 
  -8  14  10     1307.40     1435.85    170.99 o 
  -7  14  10       30.30      123.92     89.88 o 
  -6  14  10      324.92      422.88     71.61 o 
  -5  14  10        9.63      -45.98     61.90 o 
  -4  14  10       67.48       -8.14     88.36 o 
  -3  14  10     1596.04     1376.49     80.94 o 
  -2  14  10     2958.31     2780.41     79.29 o 
  -1  14  10       99.58      173.09     50.54 o 
   0  14  10     1059.85     1123.72     99.35 o 
   1  14  10      609.76      613.17     56.93 o 
   2  14  10      754.72      832.48     57.06 o 
   3  14  10        7.00       64.43     62.33 o 
   4  14  10       44.25      108.83     69.74 o 
   5  14  10      716.52      770.33     68.10 o 
   6  14  10      458.79      665.08    136.15 o 
   7  14  10        3.73       88.55     55.61 o 
 -10  15  10      399.48      348.35    147.25 o 
  -9  15  10       45.83      121.50    100.88 o 
  -8  15  10      148.51       81.85    120.25 o 
  -7  15  10       31.12       78.74     74.61 o 
  -6  15  10      724.26      795.20    179.95 o 
  -5  15  10       20.53       69.47     77.76 o 
  -4  15  10     1911.41     1827.68    203.27 o 
  -3  15  10       26.51       19.77     58.79 o 
  -2  15  10     1160.08     1122.95     96.48 o 
  -1  15  10       68.09       84.53     49.66 o 
   0  15  10        0.43       62.16     61.20 o 
   1  15  10      475.28      585.07     78.22 o 
   2  15  10      567.33      523.43     47.90 o 
   3  15  10       24.76      -21.38     51.94 o 
   4  15  10      992.89      992.90     52.11 o 
   5  15  10        2.00      105.25     81.88 o 
   6  15  10       77.20      258.67     58.44 o 
   7  15  10      107.79      233.55     67.64 o 
 -10  16  10      307.77      353.06    107.09 o 
  -9  16  10        3.73      -96.71    147.04 o 
  -8  16  10      462.81      483.82    222.74 o 
  -7  16  10       71.90      200.97     93.26 o 
  -6  16  10      575.09      859.97    112.39 o 
  -5  16  10      355.36      452.48     75.58 o 
  -4  16  10        1.42      151.00     63.12 o 
  -3  16  10      162.02      178.68     53.84 o 
  -2  16  10     1979.24     1673.58    116.84 o 
  -1  16  10        0.14       76.51     62.06 o 
   0  16  10      326.89      455.87    110.18 o 
   1  16  10        0.89      106.28    134.16 o 
   2  16  10       35.07      130.86     66.38 o 
   3  16  10      292.04      374.87     50.51 o 
   4  16  10      291.73      420.05    102.78 o 
   5  16  10      133.22       94.22     72.24 o 
   6  16  10      392.79      431.93     78.04 o 
  -9  17  10      373.17      431.69    151.83 o 
  -8  17  10       15.80       66.80     81.17 o 
  -7  17  10      304.60      374.10     69.30 o 
  -6  17  10      594.53      565.05    179.89 o 
  -5  17  10        2.77       78.16     66.25 o 
  -4  17  10      355.10      416.33     80.82 o 
  -3  17  10       14.05      222.13    103.49 o 
  -2  17  10      606.73      542.37     55.40 o 
  -1  17  10      717.36      639.08     65.37 o 
   0  17  10        4.75      -16.65     56.32 o 
   1  17  10      618.32      520.13     52.84 o 
   2  17  10      661.83      757.21    125.32 o 
   3  17  10       28.02      111.67     60.18 o 
   4  17  10      471.55      522.84     63.55 o 
   5  17  10       14.89        9.07     58.36 o 
   6  17  10       98.55       18.65    112.93 o 
  -8  18  10      318.33      419.54    443.34 o 
  -7  18  10      550.61      741.21    113.56 o 
  -6  18  10       84.30      125.49     78.25 o 
  -5  18  10     1906.40     1853.54     82.25 o 
  -4  18  10        8.05      220.72     79.05 o 
  -3  18  10      773.30      738.58     66.11 o 
  -2  18  10       24.01        5.56     67.31 o 
  -1  18  10      192.44      151.17     65.11 o 
   0  18  10      426.16      489.00     76.91 o 
   1  18  10      296.37      200.80     50.53 o 
   2  18  10       17.42      -34.37     68.31 o 
   3  18  10      767.97      869.67    127.23 o 
   4  18  10       83.27      103.27     88.69 o 
   5  18  10      508.96      555.87     66.18 o 
  -8  19  10      105.06      254.00     96.82 o 
  -7  19  10      884.95     1152.83    318.03 o 
  -6  19  10        1.12       82.21    284.01 o 
  -5  19  10       37.38      121.02     99.39 o 
  -4  19  10      290.89      246.39     70.46 o 
  -3  19  10        1.32      139.82     92.40 o 
  -2  19  10       18.15      133.21     62.03 o 
  -1  19  10      839.32      849.27     60.93 o 
   0  19  10      186.93      144.93    108.97 o 
   1  19  10     1025.72     1070.77     64.27 o 
   2  19  10       21.81      -91.71     91.71 o 
   3  19  10        0.11      197.17     59.26 o 
   4  19  10       41.18      106.99     70.10 o 
  -7  20  10      283.14      348.97    291.13 o 
  -6  20  10      107.31      -44.47    236.16 o 
  -5  20  10      164.63      395.03    208.73 o 
  -4  20  10       34.58       25.74     74.24 o 
  -3  20  10     1303.40     1067.59     64.16 o 
  -2  20  10      105.38       81.34     56.82 o 
  -1  20  10      359.60      369.28     65.85 o 
   0  20  10      651.99      644.10    156.45 o 
   1  20  10      185.08      185.66     58.86 o 
   2  20  10       19.90       87.36     65.08 o 
   3  20  10      377.22      290.95     90.93 o 
  -6  21  10       76.95     -113.42    291.35 o 
  -5  21  10      244.34      271.71    180.61 o 
  -4  21  10      812.71      799.02     98.45 o 
  -3  21  10        0.55       69.74     80.21 o 
  -2  21  10      672.36      591.67     70.99 o 
  -1  21  10      275.52      299.15     67.02 o 
   0  21  10        9.04      199.23     64.40 o 
   1  21  10      197.68      245.70     59.56 o 
   2  21  10      645.09      487.28     62.26 o 
  -4  22  10       47.40      -78.53     78.53 o 
  -3  22  10      219.63      208.62     66.48 o 
  -2  22  10      313.35      127.08     78.32 o 
  -1  22  10        7.87      130.81     79.46 o 
   0  22  10      730.31      742.62     69.61 o 
 -13   0  11        2.60      110.46    117.32 o 
 -11   0  11     2642.41     2372.41    125.12 o 
  -9   0  11     1429.31     1337.08    160.69 o 
  -7   0  11        0.03       66.21    149.75 o 
  -5   0  11     1864.51     2061.67    276.48 o 
  -3   0  11       14.60       10.52     85.41 o 
  -1   0  11      352.35      990.59    269.98 o 
   1   0  11      310.75      350.38     89.16 o 
   3   0  11     2174.63     2157.35    254.26 o 
   5   0  11     5571.58     5361.77    601.07 o 
   7   0  11      615.49      628.26     95.02 o 
   9   0  11       30.91      243.22    103.09 o 
 -13   1  11      359.38      177.46     85.33 o 
 -12   1  11      153.77      120.88     89.27 o 
 -11   1  11       19.68      124.75     73.50 o 
 -10   1  11      570.26      591.32    100.69 o 
  -9   1  11      722.55      721.00     83.09 o 
  -8   1  11      246.71      142.23    106.05 o 
  -7   1  11     5011.29     5299.85    415.91 o 
  -6   1  11        7.01       61.21     63.09 o 
  -5   1  11      619.44      621.00     65.19 o 
  -4   1  11      149.40      202.30     63.00 o 
  -3   1  11       48.66      128.36     63.88 o 
  -2   1  11      249.78      268.12     53.59 o 
  -1   1  11     2687.68     2187.94     85.65 o 
   0   1  11      635.59      656.07     61.71 o 
   1   1  11     6228.83     5742.36    256.04 o 
   2   1  11       91.01      102.30     53.09 o 
   3   1  11     1453.89     1329.06     50.07 o 
   4   1  11      882.93     1076.48     96.17 o 
   5   1  11      752.11      847.09     47.66 o 
   6   1  11       94.18      240.07     54.69 o 
   7   1  11      491.18      504.18     75.66 o 
   8   1  11       66.30      259.38    195.32 o 
   9   1  11      678.63      619.18     74.28 o 
 -13   2  11        5.42       68.67     91.40 o 
 -12   2  11      368.11      356.12     87.84 o 
 -11   2  11      533.28      572.14     96.76 o 
 -10   2  11      329.38      318.23    100.47 o 
  -9   2  11      810.25      736.80    103.64 o 
  -8   2  11     1728.90     1479.56    107.70 o 
  -7   2  11      136.04      120.72     77.76 o 
  -6   2  11     9183.34     8887.06    658.90 o 
  -5   2  11     1186.10     1112.96     65.85 o 
  -4   2  11      528.92      560.10     66.47 o 
  -3   2  11     1216.92     1117.49     81.88 o 
  -2   2  11       82.12      202.62     67.29 o 
  -1   2  11      645.27      629.56     50.73 o 
   0   2  11     1071.57      997.21     48.93 o 
   1   2  11     2539.11     2370.52    109.86 o 
   2   2  11     1620.13     1448.36     51.11 o 
   3   2  11     1366.84     1188.92     46.67 o 
   4   2  11      112.18      148.15     52.19 o 
   5   2  11     2438.08     2153.02     96.81 o 
   6   2  11      186.02      126.89     63.56 o 
   7   2  11       82.27       61.56     58.69 o 
   8   2  11     1503.84     1455.99     64.60 o 
   9   2  11        8.89       68.33     95.34 o 
 -13   3  11       50.46      181.87    108.43 o 
 -12   3  11      758.20      451.38    155.78 o 
 -11   3  11      105.50      133.24    132.32 o 
 -10   3  11      666.07      716.95    132.61 o 
  -9   3  11      316.18      397.45    153.75 o 
  -8   3  11      317.97      325.46    122.19 o 
  -7   3  11       34.08       72.38     98.13 o 
  -6   3  11       47.71      110.89     76.86 o 
  -5   3  11       36.80       20.97     67.20 o 
  -4   3  11     5682.31     5452.27    352.58 o 
  -3   3  11     1266.72     1287.22     69.42 o 
  -2   3  11     1233.87     1114.63     66.10 o 
  -1   3  11      457.66      459.52     60.94 o 
   0   3  11       11.93       92.63     71.07 o 
   1   3  11     1505.62     1556.24    103.80 o 
   2   3  11     1952.93     1678.59     98.38 o 
   3   3  11      419.39      522.15     93.23 o 
   4   3  11     3175.35     3171.31     71.12 o 
   5   3  11      503.95      649.22     90.75 o 
   6   3  11      406.29      449.95     55.92 o 
   7   3  11       25.16      241.27    111.64 o 
   8   3  11        0.74       32.45     61.10 o 
   9   3  11      123.21      353.45     87.39 o 
 -13   4  11       52.53       94.87    151.81 o 
 -12   4  11      240.04      188.78    145.09 o 
 -11   4  11        5.73      270.04    137.19 o 
 -10   4  11      487.26      574.00    134.05 o 
  -9   4  11        9.53        5.64    125.49 o 
  -8   4  11     2848.03     3144.63    132.93 o 
  -7   4  11      279.31      258.66     85.94 o 
  -6   4  11     1837.45     1988.92    241.98 o 
  -5   4  11       63.78       65.88     71.52 o 
  -4   4  11      388.47      445.32     61.25 o 
  -3   4  11       86.03      112.81     71.17 o 
  -2   4  11       73.77      151.34     60.37 o 
  -1   4  11       26.97      -19.00     61.36 o 
   0   4  11     2453.07     2467.23     89.47 o 
   1   4  11      155.39       65.82     48.02 o 
   2   4  11      338.31      304.46     41.39 o 
   3   4  11      288.24      304.16     64.84 o 
   4   4  11      202.92      207.89    133.39 o 
   5   4  11        0.58       91.44     59.50 o 
   6   4  11      313.12      425.07     62.56 o 
   7   4  11       65.08      139.00     74.41 o 
   8   4  11      751.86     1008.43     70.26 o 
   9   4  11       84.83       39.64     99.88 o 
 -13   5  11      458.97      359.16    111.36 o 
 -12   5  11      727.98      716.36    146.55 o 
 -11   5  11        0.83      130.78    136.55 o 
 -10   5  11     1370.69     1344.82    137.34 o 
  -9   5  11      128.83      311.74    124.04 o 
  -8   5  11        6.09       47.77     71.86 o 
  -7   5  11     3066.07     3047.87    383.52 o 
  -6   5  11     1051.36     1055.62     86.56 o 
  -5   5  11      206.16      287.98     93.03 o 
  -4   5  11     1717.77     1641.51     85.76 o 
  -3   5  11     1767.63     1689.76     76.24 o 
  -2   5  11     1957.30     1886.86    149.81 o 
  -1   5  11      412.41      424.14     71.78 o 
   0   5  11      486.00      500.87     70.81 o 
   1   5  11        4.73       28.10     66.26 o 
   2   5  11      271.90      266.32     67.91 o 
   3   5  11      552.96      683.90    100.37 o 
   4   5  11     1687.19     1731.52    193.72 o 
   5   5  11       10.57       53.13     54.43 o 
   6   5  11      704.03      730.63    115.74 o 
   7   5  11      391.85      518.52     65.65 o 
   8   5  11      110.03      303.13     63.71 o 
   9   5  11      475.15      479.01     67.99 o 
 -12   6  11       91.84      374.14    151.91 o 
 -11   6  11      919.87      947.27    139.82 o 
 -10   6  11      256.49      309.48     92.23 o 
  -9   6  11     1039.73      818.81    129.69 o 
  -8   6  11      718.81      683.20     97.50 o 
  -7   6  11      385.53      477.99    130.14 o 
  -6   6  11      276.97      267.30     69.87 o 
  -5   6  11      532.61      666.92     68.19 o 
  -4   6  11       74.37       32.92     77.17 o 
  -3   6  11     3584.14     3461.88     73.95 o 
  -2   6  11      273.37      211.89     62.84 o 
  -1   6  11      239.12      427.25     62.16 o 
   0   6  11     1446.07     1480.96     75.00 o 
   1   6  11      457.87      423.25     59.01 o 
   2   6  11     1395.02     1323.26     96.82 o 
   3   6  11      771.85      698.35     83.30 o 
   4   6  11      168.28      212.42     61.66 o 
   5   6  11     2288.27     2213.38    122.38 o 
   6   6  11       48.13       52.46     62.99 o 
   7   6  11       91.85      384.86    134.49 o 
   8   6  11       67.38       76.73    109.71 o 
   9   6  11       15.43      226.82     86.51 o 
 -12   7  11       16.43     -111.23    144.81 o 
 -11   7  11       99.12      -71.08    143.08 o 
 -10   7  11       39.12      -78.05    133.92 o 
  -9   7  11      510.39      516.25    128.77 o 
  -8   7  11      138.91      121.55    156.06 o 
  -7   7  11     2827.36     2980.56    343.48 o 
  -6   7  11        0.82      106.52     69.35 o 
  -5   7  11      219.88      267.97     70.21 o 
  -4   7  11      621.94      629.72     98.80 o 
  -3   7  11       13.63       56.48     56.40 o 
  -2   7  11        6.49     -113.42    113.42 o 
  -1   7  11     4054.16     3948.66    105.71 o 
   0   7  11      124.71      212.76     78.69 o 
   1   7  11     1280.48     1233.84     71.87 o 
   2   7  11       61.18      166.31     49.47 o 
   3   7  11        1.48      -14.05     59.30 o 
   4   7  11       13.93      140.67     58.80 o 
   5   7  11       96.86       -7.95     88.54 o 
   6   7  11        0.25       34.12     61.72 o 
   7   7  11      670.88      804.87    104.26 o 
   8   7  11        5.39       -1.97    105.72 o 
   9   7  11      510.26      448.59    115.57 o 
 -12   8  11        0.04       89.72    148.23 o 
 -11   8  11      713.17      625.43    142.42 o 
 -10   8  11        0.31       63.74    134.31 o 
  -9   8  11      444.57      269.55    134.12 o 
  -8   8  11      252.02      243.75     73.36 o 
  -7   8  11      113.75       94.67    125.58 o 
  -6   8  11      503.79      624.05    208.52 o 
  -5   8  11     1655.55     1687.72    197.73 o 
  -4   8  11       72.81      137.94    136.02 o 
  -3   8  11     6958.80     6988.90    305.91 o 
  -2   8  11      973.15      936.47     85.00 o 
  -1   8  11      810.93      787.92     59.98 o 
   0   8  11      242.09      465.93     99.10 o 
   1   8  11      351.72      396.34     59.64 o 
   2   8  11       71.15       22.10     58.60 o 
   3   8  11      554.52      653.60     59.46 o 
   4   8  11        2.50       43.61     53.90 o 
   5   8  11     1203.49     1231.33     72.69 o 
   6   8  11      116.84       54.33     63.07 o 
   7   8  11      382.82      451.23     68.86 o 
   8   8  11       10.16      157.79     82.79 o 
 -12   9  11      240.05      291.75    152.43 o 
 -11   9  11        6.86      377.45    144.53 o 
 -10   9  11      530.12      604.90    133.91 o 
  -9   9  11      432.86      445.59     93.95 o 
  -8   9  11      231.62      269.09     74.22 o 
  -7   9  11     1305.29     1456.29    110.99 o 
  -6   9  11        0.37       19.27    129.09 o 
  -5   9  11     2759.67     2793.46    167.23 o 
  -4   9  11     2925.99     2599.09    293.83 o 
  -3   9  11      153.18      129.81     57.82 o 
  -2   9  11     4029.28     3516.50    251.61 o 
  -1   9  11     1813.05     1818.71    229.08 o 
   0   9  11      501.63      524.01     67.45 o 
   1   9  11     7708.42     7167.76    318.40 o 
   2   9  11      567.72      626.63     83.61 o 
   3   9  11      483.95      415.20     56.69 o 
   4   9  11      693.78      750.99     82.17 o 
   5   9  11      410.64      380.78     72.76 o 
   6   9  11      545.26      477.92     66.30 o 
   7   9  11      368.72      386.52     77.34 o 
   8   9  11        9.94       38.99    123.65 o 
 -12  10  11      229.44      258.98    153.77 o 
 -11  10  11      264.23      194.78    100.86 o 
 -10  10  11        7.37      -83.82    138.90 o 
  -9  10  11      165.86      250.88     95.52 o 
  -8  10  11     1201.78     1263.68     93.74 o 
  -7  10  11       57.32      -27.94     70.87 o 
  -6  10  11     2151.93     2288.32    411.61 o 
  -5  10  11     1190.61     1442.70    230.00 o 
  -4  10  11     1234.12     1342.16     88.08 o 
  -3  10  11      123.89      230.78     54.06 o 
  -2  10  11      644.88      648.47     66.92 o 
  -1  10  11       10.69        5.06     60.79 o 
   0  10  11     1703.46     1568.65     87.70 o 
   1  10  11       95.61      217.68     60.51 o 
   2  10  11     1427.68     1376.45    130.58 o 
   3  10  11       42.47      222.85    124.48 o 
   4  10  11        9.35       28.57    112.45 o 
   5  10  11      363.70      482.83    142.49 o 
   6  10  11      184.71      217.61     66.87 o 
   7  10  11      103.63      123.58     70.40 o 
   8  10  11      981.19      845.93    117.86 o 
 -11  11  11       63.97      340.82    141.94 o 
 -10  11  11      585.11      551.10     99.57 o 
  -9  11  11        2.68      183.58    131.09 o 
  -8  11  11       19.36       77.95     62.80 o 
  -7  11  11      132.97      185.48     73.35 o 
  -6  11  11       87.17      265.99     86.73 o 
  -5  11  11       44.43      162.34     71.21 o 
  -4  11  11     5569.58     5128.67    307.44 o 
  -3  11  11      117.77      157.29     58.17 o 
  -2  11  11     1061.59     1077.72     78.99 o 
  -1  11  11      169.99      294.65     60.06 o 
   0  11  11      281.66      284.24     69.17 o 
   1  11  11       83.15      104.09     59.72 o 
   2  11  11      414.71      430.81    132.54 o 
   3  11  11        1.93       55.87     61.89 o 
   4  11  11     1557.96     1342.54    149.74 o 
   5  11  11      122.64      291.27    144.71 o 
   6  11  11      281.50      397.40     61.25 o 
   7  11  11        7.85      -50.74     79.97 o 
   8  11  11       56.60       97.48     74.58 o 
 -11  12  11       13.30     -104.45    104.45 o 
 -10  12  11       10.13      199.96    143.14 o 
  -9  12  11        0.26       29.40    134.91 o 
  -8  12  11     1521.33     1343.90    266.54 o 
  -7  12  11      255.22      167.79     61.58 o 
  -6  12  11      594.89      649.21     87.34 o 
  -5  12  11      286.71      254.75     76.04 o 
  -4  12  11      354.70      275.13     70.03 o 
  -3  12  11       82.50      135.60     61.08 o 
  -2  12  11      812.37      757.93     83.49 o 
  -1  12  11     1252.01     1397.44    152.74 o 
   0  12  11      677.63      805.85     91.73 o 
   1  12  11       89.38      306.80     68.71 o 
   2  12  11      797.74      909.94    158.50 o 
   3  12  11      348.67      455.87     91.79 o 
   4  12  11      127.46      147.62     66.03 o 
   5  12  11       13.28      -36.70     58.64 o 
   6  12  11      468.93      570.31    131.45 o 
   7  12  11        2.83       98.60     77.60 o 
 -11  13  11       36.03      262.77    151.21 o 
 -10  13  11      364.51      364.73    109.06 o 
  -9  13  11      191.83       75.35     98.85 o 
  -8  13  11      209.83      321.90    169.56 o 
  -7  13  11      951.37      745.86     77.18 o 
  -6  13  11      225.90      305.70     88.01 o 
  -5  13  11      613.92      549.42     79.51 o 
  -4  13  11     1074.12     1039.51    219.77 o 
  -3  13  11      345.19      346.90     63.77 o 
  -2  13  11     1881.79     1711.57     77.69 o 
  -1  13  11     1000.91     1076.89    108.61 o 
   0  13  11       67.72      185.59     60.27 o 
   1  13  11     1996.91     2006.47    186.61 o 
   2  13  11       20.21      140.34     54.97 o 
   3  13  11      641.32      713.60     97.46 o 
   4  13  11      576.10      643.17    130.06 o 
   5  13  11       59.94       58.98    203.32 o 
   6  13  11      434.78      315.03     82.84 o 
   7  13  11      443.32      380.58     83.01 o 
 -10  14  11       26.74      -80.48    146.64 o 
  -9  14  11      460.08      384.61    141.69 o 
  -8  14  11        2.11      250.05     95.26 o 
  -7  14  11        0.26       36.75     74.27 o 
  -6  14  11        5.23      179.29    178.84 o 
  -5  14  11      499.89      572.07     72.61 o 
  -4  14  11       12.59      284.40     70.40 o 
  -3  14  11     3523.85     3568.86    200.56 o 
  -2  14  11      196.02      277.25     87.35 o 
  -1  14  11     1016.33     1044.81     92.88 o 
   0  14  11       70.85      263.37     65.01 o 
   1  14  11       25.30      160.56     55.04 o 
   2  14  11       12.64      649.89    283.40 o 
   3  14  11      828.13      897.44     50.32 o 
   4  14  11      508.18      519.50     71.10 o 
   5  14  11      135.21      153.48     62.11 o 
   6  14  11        7.41       52.79     78.06 o 
 -10  15  11        0.02      -19.97    104.41 o 
  -9  15  11       26.61      100.62     95.89 o 
  -8  15  11        7.48      224.15     98.17 o 
  -7  15  11     1251.09     1320.92    233.97 o 
  -6  15  11       16.84      -74.40     74.40 o 
  -5  15  11      207.70      107.70     82.49 o 
  -4  15  11       18.79       95.27    132.86 o 
  -3  15  11      158.55      240.07     70.21 o 
  -2  15  11      134.12      154.75     69.63 o 
  -1  15  11     1311.63     1299.44    111.37 o 
   0  15  11       69.80       69.66     56.20 o 
   1  15  11     1755.30     1785.30     95.77 o 
   2  15  11       46.11      136.48     75.24 o 
   3  15  11       15.28      116.17    105.32 o 
   4  15  11        0.89      164.63     68.10 o 
   5  15  11      342.04      527.63     67.75 o 
   6  15  11        0.06      123.23     81.68 o 
  -9  16  11      475.38      200.28    147.05 o 
  -8  16  11      226.77      211.22     83.56 o 
  -7  16  11       25.75      263.26     67.78 o 
  -6  16  11      128.97      224.82    266.87 o 
  -5  16  11      267.22      399.37    121.40 o 
  -4  16  11       89.04      269.60     90.20 o 
  -3  16  11     1123.53     1056.54     64.39 o 
  -2  16  11      267.97      201.32     65.10 o 
  -1  16  11      923.15     1010.93     83.51 o 
   0  16  11      226.74      199.01     62.50 o 
   1  16  11       35.27       76.31     57.52 o 
   2  16  11      494.88      606.23     54.87 o 
   3  16  11     1376.76     1390.27    115.97 o 
   4  16  11       94.27       53.24    122.59 o 
   5  16  11      326.48      401.42     82.77 o 
  -9  17  11       79.35      112.56    107.43 o 
  -8  17  11       99.91      146.56    201.58 o 
  -7  17  11      688.47      771.60    132.16 o 
  -6  17  11      780.84      879.31    116.24 o 
  -5  17  11      166.59      189.74     96.36 o 
  -4  17  11      620.17      495.85     78.43 o 
  -3  17  11       51.35       75.03     80.73 o 
  -2  17  11      555.76      564.36     96.98 o 
  -1  17  11      185.05       59.13     64.96 o 
   0  17  11      289.10      132.29     59.48 o 
   1  17  11      925.20      931.32     72.38 o 
   2  17  11      104.96      188.50     59.82 o 
   3  17  11       95.91      196.70     75.95 o 
   4  17  11      408.00      412.22     66.49 o 
   5  17  11      133.12      210.52     86.11 o 
  -8  18  11      731.32      610.33     88.67 o 
  -7  18  11        5.75      -34.53     86.29 o 
  -6  18  11      134.44      113.08     82.52 o 
  -5  18  11       85.57       13.62     79.21 o 
  -4  18  11       80.57      302.80     78.40 o 
  -3  18  11       96.54      165.26     79.34 o 
  -2  18  11      229.87      300.68     71.17 o 
  -1  18  11       35.61      224.21    124.46 o 
   0  18  11     1186.36     1112.11    139.38 o 
   1  18  11       98.22      133.94     61.73 o 
   2  18  11      341.26      493.72    115.60 o 
   3  18  11      218.27      212.96     64.96 o 
   4  18  11      159.48      269.85     60.18 o 
  -7  19  11        5.95      174.23     85.42 o 
  -6  19  11      285.15      246.59    131.25 o 
  -5  19  11       17.43       14.01    203.22 o 
  -4  19  11      572.79      505.34    122.80 o 
  -3  19  11      115.90      333.33     68.48 o 
  -2  19  11      757.41      734.50     65.41 o 
  -1  19  11        2.75       64.00    146.37 o 
   0  19  11       14.65      102.53     73.96 o 
   1  19  11      192.12      143.88     82.59 o 
   2  19  11      428.77      439.86    123.10 o 
   3  19  11       70.41      174.61    114.34 o 
  -6  20  11      121.57      205.12     87.67 o 
  -5  20  11      651.15      426.27     85.12 o 
  -4  20  11       97.29       98.08    100.18 o 
  -3  20  11      268.29      250.15     70.75 o 
  -2  20  11      166.11      287.07    101.92 o 
  -1  20  11      248.98      285.27    110.29 o 
   0  20  11      834.74      866.36     75.04 o 
   1  20  11      317.15      444.63    108.42 o 
   2  20  11      330.07      385.56     67.01 o 
  -4  21  11       78.65      192.06    227.42 o 
  -3  21  11       30.26       51.53     83.39 o 
  -2  21  11      240.67      264.55     69.67 o 
  -1  21  11      505.07      445.88    115.90 o 
   0  21  11      285.27      165.34     76.63 o 
 -12   0  12      965.73      860.23    132.78 o 
 -10   0  12      247.95      215.84    115.09 o 
  -8   0  12      671.10      724.95    161.92 o 
  -6   0  12     2345.05     2461.40    346.15 o 
  -4   0  12       78.91      244.04     85.63 o 
  -2   0  12       41.64      170.35    105.41 o 
   0   0  12      259.84      421.82     94.43 o 
   2   0  12     5385.79     4954.07    146.35 o 
   4   0  12      328.03      337.59     87.12 o 
   6   0  12      161.19      275.15    132.64 o 
   8   0  12      798.30      991.92    106.25 o 
 -13   1  12       72.66       98.00     97.04 o 
 -12   1  12      434.52      392.42     97.26 o 
 -11   1  12      187.13      192.16     82.97 o 
 -10   1  12     1258.05     1078.86     97.19 o 
  -9   1  12      138.47      198.18     99.06 o 
  -8   1  12     1078.74      962.82     99.80 o 
  -7   1  12      100.01      131.07     76.21 o 
  -6   1  12      980.54     1020.49    104.91 o 
  -5   1  12      864.20      829.00     61.54 o 
  -4   1  12     6485.51     6226.14    342.83 o 
  -3   1  12      333.35      404.35     61.99 o 
  -2   1  12      997.13      972.35     56.70 o 
  -1   1  12      724.12      748.07     60.81 o 
   0   1  12      903.17      911.67     47.79 o 
   1   1  12      671.54      491.30     48.21 o 
   2   1  12      412.10      467.20     61.95 o 
   3   1  12      968.42      901.89     54.03 o 
   4   1  12     3623.45     3492.49    176.10 o 
   5   1  12       98.34      125.52     50.61 o 
   6   1  12      923.33     1060.35     90.19 o 
   7   1  12       64.56      169.89     69.55 o 
   8   1  12      353.89      441.94     89.76 o 
 -13   2  12       11.27      -12.50    123.82 o 
 -12   2  12      190.59      220.89    112.92 o 
 -11   2  12      302.47      302.48    134.73 o 
 -10   2  12       77.77      124.59    110.11 o 
  -9   2  12      768.19      577.96    100.00 o 
  -8   2  12     1400.81      980.14    113.88 o 
  -7   2  12      949.40      942.08     85.59 o 
  -6   2  12     1397.43     1340.51     76.76 o 
  -5   2  12       96.38       99.94     60.10 o 
  -4   2  12      186.35      211.76     55.02 o 
  -3   2  12     1275.95     1245.89     68.84 o 
  -2   2  12      526.97      467.88     61.48 o 
  -1   2  12     1153.98     1151.02    113.10 o 
   0   2  12     1740.35     1631.64     63.07 o 
   1   2  12      847.58      881.81     59.50 o 
   2   2  12      260.58      210.39     67.41 o 
   3   2  12     1305.94     1221.97     55.91 o 
   4   2  12      367.95      456.86     49.43 o 
   5   2  12      446.25      461.27     64.56 o 
   6   2  12      277.89      337.44     59.37 o 
   7   2  12      845.82     1035.76    110.10 o 
   8   2  12       58.63      143.47     64.19 o 
 -12   3  12      209.02      322.01    114.58 o 
 -11   3  12      438.35      474.61    142.97 o 
 -10   3  12      131.87      -49.25    163.51 o 
  -9   3  12      138.40      107.69    126.49 o 
  -8   3  12      101.40       90.09    123.80 o 
  -7   3  12     3083.28     3249.58    437.91 o 
  -6   3  12     2140.11     2075.88    171.40 o 
  -5   3  12     1535.12     1574.11     89.90 o 
  -4   3  12     2322.48     2141.11     65.48 o 
  -3   3  12      329.33      379.06     72.58 o 
  -2   3  12       84.52      128.60     60.64 o 
  -1   3  12     1641.69     1590.24    102.45 o 
   0   3  12       16.22      -52.31     52.31 o 
   1   3  12     5096.35     4827.64    196.00 o 
   2   3  12     1043.48     1111.23     56.36 o 
   3   3  12     1817.38     1716.32     56.05 o 
   4   3  12     1349.12     1362.57    137.97 o 
   5   3  12       19.77      -55.63     55.63 o 
   6   3  12       67.90      163.36    105.75 o 
   7   3  12      372.25      615.15    159.81 o 
   8   3  12       13.76       47.70     91.55 o 
 -12   4  12      237.67       83.34    147.91 o 
 -11   4  12      578.66      794.85    140.33 o 
 -10   4  12        2.71       59.62    130.00 o 
  -9   4  12     1560.60     1397.80    132.53 o 
  -8   4  12       54.81      213.05     88.40 o 
  -7   4  12       98.95       98.63    110.85 o 
  -6   4  12       47.86       14.74     84.78 o 
  -5   4  12      363.31      447.35     68.81 o 
  -4   4  12       26.60      100.79     62.58 o 
  -3   4  12     1618.58     1514.83     83.82 o 
  -2   4  12      385.24      535.30     61.26 o 
  -1   4  12     1735.62     1769.27    114.62 o 
   0   4  12      195.38      300.05     53.15 o 
   1   4  12     1594.75     1506.88     60.98 o 
   2   4  12      659.68      648.57     53.81 o 
   3   4  12     1100.24      973.14    109.06 o 
   4   4  12       35.19      110.70     63.83 o 
   5   4  12     2514.53     2445.99    200.60 o 
   6   4  12        7.37      180.10     66.26 o 
   7   4  12      183.66      290.29    102.01 o 
   8   4  12      196.07      257.69    195.98 o 
 -12   5  12      407.56      -20.09    151.33 o 
 -11   5  12      130.04      255.31    140.58 o 
 -10   5  12        3.34      335.14    130.53 o 
  -9   5  12       24.68       21.28    126.66 o 
  -8   5  12      184.87      234.44    156.97 o 
  -7   5  12     2170.02     2299.84    331.67 o 
  -6   5  12      197.04      210.08     86.21 o 
  -5   5  12     3295.40     3272.70    167.69 o 
  -4   5  12     2273.08     1981.02    156.92 o 
  -3   5  12     1031.81      968.90     63.23 o 
  -2   5  12     2645.81     2793.40    175.81 o 
  -1   5  12     3311.97     3126.04     78.04 o 
   0   5  12       15.45       51.05     69.03 o 
   1   5  12     2224.50     2083.01    147.73 o 
   2   5  12      723.26      806.64     89.27 o 
   3   5  12      226.92      304.13     52.06 o 
   4   5  12       40.06       56.21     60.60 o 
   5   5  12      521.61      661.82    124.66 o 
   6   5  12      108.53      347.92    148.47 o 
   7   5  12      203.10      281.11     80.47 o 
   8   5  12        0.12       72.55     95.82 o 
 -12   6  12      128.98      240.20    149.38 o 
 -11   6  12      478.63      444.85    141.64 o 
 -10   6  12       24.79       91.41    133.05 o 
  -9   6  12      394.58      366.69     88.02 o 
  -8   6  12     1161.39     1296.90    280.35 o 
  -7   6  12      376.05      486.87     87.33 o 
  -6   6  12      782.86      766.91     93.83 o 
  -5   6  12        1.59      111.66    134.90 o 
  -4   6  12     1160.10     1280.11    179.54 o 
  -3   6  12        5.12       94.90     72.89 o 
  -2   6  12        0.40      193.67     69.57 o 
  -1   6  12     1843.83     1695.22     70.91 o 
   0   6  12     3042.85     2940.94    159.21 o 
   1   6  12        2.02       45.82     71.40 o 
   2   6  12      421.39      494.73    117.84 o 
   3   6  12       10.41        3.30     86.61 o 
   4   6  12      610.12      737.01     56.29 o 
   5   6  12      359.82      457.56     62.24 o 
   6   6  12      191.38       72.52     59.33 o 
   7   6  12      193.00      271.10     69.54 o 
   8   6  12      711.06     1171.13     87.75 o 
 -12   7  12      505.81      426.21    157.13 o 
 -11   7  12       72.36      -34.26    140.33 o 
 -10   7  12     1084.77      886.20    137.63 o 
  -9   7  12       47.04       86.72    129.56 o 
  -8   7  12      744.23      844.79    190.48 o 
  -7   7  12     1119.80     1156.63     74.88 o 
  -6   7  12      149.38       18.18    104.71 o 
  -5   7  12     1468.32     1363.18    193.71 o 
  -4   7  12     4836.52     4473.59    212.28 o 
  -3   7  12      455.20      445.54     73.52 o 
  -2   7  12     4840.15     4701.36    236.31 o 
  -1   7  12      503.16      491.32     70.29 o 
   0   7  12      990.44      988.34     87.46 o 
   1   7  12       96.54       50.74     81.01 o 
   2   7  12      308.60      353.70     55.99 o 
   3   7  12      100.14      216.49     78.72 o 
   4   7  12     1274.42     1262.71     63.35 o 
   5   7  12       18.81       -0.64     92.68 o 
   6   7  12      508.21      599.33     90.22 o 
   7   7  12        5.66      -62.59     62.59 o 
   8   7  12        0.12      244.46     75.11 o 
 -12   8  12      230.07      -75.08    156.70 o 
 -11   8  12       93.56      154.09    101.46 o 
 -10   8  12      146.48      561.32    136.06 o 
  -9   8  12      501.58      581.50    133.91 o 
  -8   8  12      677.96      671.21     89.71 o 
  -7   8  12        1.52      -64.90     73.88 o 
  -6   8  12     2501.55     2790.67    514.58 o 
  -5   8  12       16.34      274.48    203.22 o 
  -4   8  12      522.31      794.92    143.20 o 
  -3   8  12     4268.27     4326.64     87.41 o 
  -2   8  12       12.89        3.76     69.87 o 
  -1   8  12      392.86      546.47     70.15 o 
   0   8  12     2221.34     1696.31    105.12 o 
   1   8  12      170.28      159.58     57.02 o 
   2   8  12     1057.93      966.34     73.01 o 
   3   8  12      574.35      496.43     61.44 o 
   4   8  12       59.67      -12.75    109.24 o 
   5   8  12       63.33       84.43     87.50 o 
   6   8  12      236.57      269.03    118.18 o 
   7   8  12       24.88      -14.63    130.07 o 
   8   8  12      883.47      848.12     92.37 o 
 -11   9  12      116.36      295.00    143.69 o 
 -10   9  12      328.76      435.78    137.20 o 
  -9   9  12      127.19      177.27    132.20 o 
  -8   9  12      227.60      279.54     92.88 o 
  -7   9  12        1.04       41.06     74.25 o 
  -6   9  12       31.22      103.26     87.61 o 
  -5   9  12      736.77      837.89     87.60 o 
  -4   9  12     2395.47     2551.17    229.50 o 
  -3   9  12       49.22       82.54     66.87 o 
  -2   9  12      477.80      478.21     92.45 o 
  -1   9  12      383.68      378.56     85.50 o 
   0   9  12      882.61      873.34    105.41 o 
   1   9  12      593.86      819.89    204.24 o 
   2   9  12        5.10      -60.41     60.41 o 
   3   9  12      351.88      445.51     63.02 o 
   4   9  12     1474.13     1432.85    132.10 o 
   5   9  12       14.28       46.13     91.20 o 
   6   9  12      463.27      379.91     61.04 o 
   7   9  12      295.05      213.74     60.79 o 
 -11  10  12      545.64      306.81    106.04 o 
 -10  10  12      227.05      487.06    139.55 o 
  -9  10  12      930.81      752.33     70.68 o 
  -8  10  12      223.08      389.20     90.07 o 
  -7  10  12      634.68      596.22    119.89 o 
  -6  10  12      242.17      332.46     88.51 o 
  -5  10  12       21.20      134.49    107.56 o 
  -4  10  12      433.89      555.73     79.36 o 
  -3  10  12     3784.92     3451.93    221.73 o 
  -2  10  12      177.44      252.97     58.75 o 
  -1  10  12     2073.91     2014.11     65.87 o 
   0  10  12      490.12      511.69     97.95 o 
   1  10  12       46.18      130.97     67.11 o 
   2  10  12      707.05      547.06     72.13 o 
   3  10  12      720.91      863.51     74.60 o 
   4  10  12       50.77      -19.37     56.47 o 
   5  10  12      346.42      572.98     65.97 o 
   6  10  12       71.57      136.22    143.46 o 
   7  10  12      452.45      601.14     73.58 o 
 -11  11  12       27.20      326.13    103.28 o 
 -10  11  12        0.74      223.70    142.97 o 
  -9  11  12      322.92      212.73     77.06 o 
  -8  11  12        0.38       47.86     93.01 o 
  -7  11  12      944.93     1252.96     93.13 o 
  -6  11  12        1.34        9.52     65.01 o 
  -5  11  12     3199.38     3182.00    146.21 o 
  -4  11  12      390.77      479.24    136.42 o 
  -3  11  12       27.83      105.68     71.19 o 
  -2  11  12       86.01      136.59     54.62 o 
  -1  11  12      533.35      562.81     58.48 o 
   0  11  12      117.90       91.96     61.63 o 
   1  11  12      765.81      694.28    123.54 o 
   2  11  12        7.19      -36.74     81.81 o 
   3  11  12      500.63      576.41    109.25 o 
   4  11  12      910.63      880.84     76.28 o 
   5  11  12        3.63      144.78     62.05 o 
   6  11  12       16.75      319.12    173.59 o 
   7  11  12      685.94      745.61    141.13 o 
 -11  12  12      827.81     1062.53    155.41 o 
 -10  12  12        2.53      -78.65    104.77 o 
  -9  12  12      337.47      402.97    206.67 o 
  -8  12  12      153.53       40.01    166.96 o 
  -7  12  12        6.30      -46.74     92.92 o 
  -6  12  12      434.10      423.26     90.57 o 
  -5  12  12        1.66      -16.61     93.59 o 
  -4  12  12        8.31      302.28     90.47 o 
  -3  12  12     2256.25     2335.18    141.44 o 
  -2  12  12       72.44      181.17     64.12 o 
  -1  12  12      462.91      531.46    111.55 o 
   0  12  12      232.33      281.23     62.27 o 
   1  12  12      232.08      281.89     72.07 o 
   2  12  12      188.92      273.92     70.76 o 
   3  12  12      403.02      571.75     96.86 o 
   4  12  12      111.19      292.38    108.81 o 
   5  12  12      784.56      811.47    110.56 o 
   6  12  12        0.35       76.01     63.60 o 
 -10  13  12      381.71      398.04    146.43 o 
  -9  13  12      194.20      210.49    102.06 o 
  -8  13  12       19.17     -109.58    152.93 o 
  -7  13  12      805.36      905.39    205.25 o 
  -6  13  12      118.67       26.78     83.18 o 
  -5  13  12      295.39      394.64    107.03 o 
  -4  13  12      243.47      193.77     80.64 o 
  -3  13  12        8.53       13.45     62.91 o 
  -2  13  12      243.51      369.24     70.21 o 
  -1  13  12      319.04      457.34     80.82 o 
   0  13  12     1546.70     1472.09     76.88 o 
   1  13  12      424.42      435.96     63.72 o 
   2  13  12        5.80      145.16     63.53 o 
   3  13  12      473.76      363.32     70.17 o 
   4  13  12      128.45      298.97     61.10 o 
   5  13  12       59.98       68.34     98.03 o 
   6  13  12      226.44      202.35     92.32 o 
 -10  14  12       34.71      271.38    149.75 o 
  -9  14  12      409.34      581.78    104.53 o 
  -8  14  12     1569.73     1436.79     85.42 o 
  -7  14  12       57.74       92.51    323.89 o 
  -6  14  12     1314.66     1233.99    168.41 o 
  -5  14  12        2.49      -26.08    133.36 o 
  -4  14  12       31.56        9.06    194.70 o 
  -3  14  12      259.26      111.09     65.66 o 
  -2  14  12      500.75      499.77     63.18 o 
  -1  14  12      349.70      406.08     63.92 o 
   0  14  12      903.34     1033.65     58.99 o 
   1  14  12        0.00       47.28    105.18 o 
   2  14  12     1891.65     1718.92     54.30 o 
   3  14  12        9.32       66.73     59.67 o 
   4  14  12       84.80      127.83     80.02 o 
   5  14  12       91.06       56.75     58.96 o 
   6  14  12      171.49      204.14     78.26 o 
  -9  15  12      169.20      136.40    183.12 o 
  -8  15  12      856.01      748.45    123.91 o 
  -7  15  12       22.35       82.02     99.05 o 
  -6  15  12        9.45      -24.02    126.35 o 
  -5  15  12       56.95      267.91     92.53 o 
  -4  15  12     1267.48     1074.79     95.62 o 
  -3  15  12       56.27      137.49     64.90 o 
  -2  15  12     1258.10     1162.30     65.12 o 
  -1  15  12      103.07       92.35     60.11 o 
   0  15  12      391.50      518.31     69.20 o 
   1  15  12        5.97       37.60     98.05 o 
   2  15  12       91.68      228.01     60.08 o 
   3  15  12        3.65      -33.59     61.90 o 
   4  15  12      556.76      680.36     72.92 o 
   5  15  12      231.61       80.69    127.31 o 
  -9  16  12      650.86      553.00    153.03 o 
  -8  16  12      907.21     1013.91    104.43 o 
  -7  16  12        6.71      112.16     80.74 o 
  -6  16  12      323.91      451.19     99.54 o 
  -5  16  12      526.32      345.20     79.94 o 
  -4  16  12      302.90      140.90     96.09 o 
  -3  16  12      330.38      370.25     60.57 o 
  -2  16  12       63.34       45.24     70.37 o 
  -1  16  12      222.26      318.19     66.94 o 
   0  16  12     1065.80     1030.65    116.37 o 
   1  16  12      140.54      103.94     74.32 o 
   2  16  12      655.32      794.51    127.13 o 
   3  16  12      142.26      108.22     71.21 o 
   4  16  12       81.55      152.80     64.54 o 
  -8  17  12      113.56       91.56    108.19 o 
  -7  17  12      864.01      849.04    104.36 o 
  -6  17  12        0.36       90.49    158.99 o 
  -5  17  12      351.98      339.75    149.75 o 
  -4  17  12      324.49      330.30    198.27 o 
  -3  17  12        6.90      -32.81     68.48 o 
  -2  17  12      232.80      225.82     66.92 o 
  -1  17  12       15.15      169.87     61.92 o 
   0  17  12       42.35       68.72    104.24 o 
   1  17  12      348.15      346.58     84.90 o 
   2  17  12       65.94      156.67     70.96 o 
   3  17  12      772.28      864.58    105.05 o 
   4  17  12      401.82      510.62     80.76 o 
  -7  18  12        1.70      207.43    174.83 o 
  -6  18  12       74.01      327.80    101.87 o 
  -5  18  12      322.32      303.79    100.98 o 
  -4  18  12        7.83      229.14     98.35 o 
  -3  18  12      924.19      971.05     91.55 o 
  -2  18  12       62.53      297.48    191.56 o 
  -1  18  12      352.73      344.62     64.58 o 
   0  18  12       71.86      271.61     74.64 o 
   1  18  12        0.03      168.81     58.70 o 
   2  18  12      352.24      369.95     95.11 o 
   3  18  12      323.86      338.98     76.30 o 
  -6  19  12        2.73      133.52    147.53 o 
  -5  19  12      314.72      365.42     88.71 o 
  -4  19  12        5.67      123.54    102.63 o 
  -3  19  12       16.77      166.43     73.35 o 
  -2  19  12      115.15      154.84     80.69 o 
  -1  19  12      435.52      448.39     77.05 o 
   0  19  12        1.87       71.61     66.54 o 
   1  19  12      747.19      586.91     61.80 o 
   2  19  12        7.68       51.50     61.55 o 
  -4  20  12      338.53      231.59     87.27 o 
  -3  20  12      864.63      764.90     76.93 o 
  -2  20  12       35.13       11.70     73.90 o 
  -1  20  12      491.59      440.99     80.88 o 
   0  20  12      401.32      404.21     63.18 o 
 -11   0  13      633.31      652.21    127.83 o 
  -9   0  13     1381.40     1139.70    164.61 o 
  -7   0  13      353.16      415.22     88.41 o 
  -5   0  13     2777.91     2891.84    111.65 o 
  -3   0  13     1431.17     1525.02    163.96 o 
  -1   0  13     1773.43     1683.48     77.10 o 
   1   0  13     2555.19     2261.25    166.97 o 
   3   0  13     1446.30     1339.29     90.33 o 
   5   0  13      838.62      917.19    111.34 o 
   7   0  13      647.72      876.68    138.70 o 
 -12   1  13       14.10       43.96    107.61 o 
 -11   1  13      399.53      296.20    100.77 o 
 -10   1  13      464.94      423.63    113.13 o 
  -9   1  13       27.31       73.33    106.35 o 
  -8   1  13       99.08       49.47    116.82 o 
  -7   1  13      500.67      476.92     68.32 o 
  -6   1  13       96.88      155.08     68.31 o 
  -5   1  13     2859.33     2810.18    225.39 o 
  -4   1  13      164.80      129.25     60.55 o 
  -3   1  13       85.92      111.84     60.47 o 
  -2   1  13      331.11      304.34     59.86 o 
  -1   1  13      904.39      888.68     61.28 o 
   0   1  13      907.74      838.45     61.22 o 
   1   1  13     2065.00     2050.23    123.62 o 
   2   1  13      526.44      465.87     50.09 o 
   3   1  13     3273.83     3244.60    110.54 o 
   4   1  13      735.65      718.75     53.39 o 
   5   1  13       71.44       85.17    121.04 o 
   6   1  13      214.95      341.26    141.81 o 
   7   1  13       16.21      -57.07     71.56 o 
   8   1  13       33.89      155.90     85.53 o 
 -12   2  13      241.87      208.79    118.87 o 
 -11   2  13       59.67      175.55    142.49 o 
 -10   2  13       13.50       -6.06    135.91 o 
  -9   2  13      430.29      369.60    133.27 o 
  -8   2  13      718.38      540.50    112.13 o 
  -7   2  13      741.06      669.42     84.65 o 
  -6   2  13      761.34      758.12     68.72 o 
  -5   2  13     2251.93     2139.50     99.13 o 
  -4   2  13     3322.96     3072.19    177.56 o 
  -3   2  13     1395.81     1357.42     62.89 o 
  -2   2  13       33.93      158.75     60.09 o 
  -1   2  13     1022.01      955.07     50.82 o 
   0   2  13      349.74      339.94     59.37 o 
   1   2  13        1.24      -11.55     58.30 o 
   2   2  13     1271.71     1202.46     55.54 o 
   3   2  13      297.42      287.24     54.77 o 
   4   2  13       83.96      187.87     71.56 o 
   5   2  13      581.21      542.67     67.20 o 
   6   2  13       72.68       94.59     83.01 o 
   7   2  13      231.14      343.90    195.26 o 
   8   2  13      275.49      551.69     79.50 o 
 -12   3  13      150.02      131.93    119.06 o 
 -11   3  13        0.86      248.38    173.92 o 
 -10   3  13     1103.44     1058.80    139.03 o 
  -9   3  13      543.99      623.71    158.56 o 
  -8   3  13     1004.96      923.77    178.83 o 
  -7   3  13      981.59      831.52     91.00 o 
  -6   3  13       59.97       73.09     69.56 o 
  -5   3  13     1674.50     1552.32     71.20 o 
  -4   3  13       64.05      152.28     60.17 o 
  -3   3  13      529.73      519.16     62.81 o 
  -2   3  13     1668.57     1561.88     69.06 o 
  -1   3  13       14.03       57.70     59.02 o 
   0   3  13      810.53      864.57     55.30 o 
   1   3  13       48.21       54.51     54.04 o 
   2   3  13      344.14      338.59     73.25 o 
   3   3  13       87.39      135.52     61.73 o 
   4   3  13     1165.10     1038.62     69.00 o 
   5   3  13        1.79      -26.80     71.95 o 
   6   3  13      998.53      852.27     71.10 o 
   7   3  13       23.22      -39.31     75.70 o 
   8   3  13      227.94      255.67    168.24 o 
 -12   4  13      610.25      398.33    154.50 o 
 -11   4  13       57.67       45.61    144.29 o 
 -10   4  13      309.44      337.10    138.94 o 
  -9   4  13      184.67      331.21    129.72 o 
  -8   4  13      869.65     1000.96     92.25 o 
  -7   4  13      718.43      770.33     91.98 o 
  -6   4  13     2461.54     2504.03    135.40 o 
  -5   4  13        0.22      152.17     67.47 o 
  -4   4  13     3238.92     3206.97    156.08 o 
  -3   4  13      261.15      341.50     55.93 o 
  -2   4  13      595.60      621.46     61.42 o 
  -1   4  13      481.56      557.61     59.98 o 
   0   4  13     1873.91     1762.53     98.54 o 
   1   4  13      613.50      668.79     49.51 o 
   2   4  13      454.71      490.83     56.05 o 
   3   4  13      269.23      234.77     55.71 o 
   4   4  13      964.91      947.75    128.39 o 
   5   4  13       40.00      167.58    100.30 o 
   6   4  13       19.23       77.94     63.86 o 
   7   4  13        2.69       37.22     78.70 o 
 -12   5  13      193.71       53.73    152.91 o 
 -11   5  13      360.62      557.44    145.96 o 
 -10   5  13      899.39     1020.54    142.77 o 
  -9   5  13       38.43      117.28    134.79 o 
  -8   5  13     1378.79     1504.14    165.73 o 
  -7   5  13      104.75      113.43     89.85 o 
  -6   5  13        5.86      -88.22     88.22 o 
  -5   5  13      368.90      351.43     79.93 o 
  -4   5  13        5.67       92.95     73.80 o 
  -3   5  13       24.74       35.90     62.51 o 
  -2   5  13     1697.60     1714.31     73.76 o 
  -1   5  13      333.96      388.09     84.69 o 
   0   5  13     1450.74     1592.47    131.17 o 
   1   5  13     1789.78     1646.28    118.67 o 
   2   5  13       12.80      210.74     70.22 o 
   3   5  13     1031.17     1147.40     74.69 o 
   4   5  13     1262.97     1223.03     68.25 o 
   5   5  13      405.73      621.57     82.65 o 
   6   5  13     1409.40     1589.43    305.77 o 
   7   5  13       24.55       72.86    200.89 o 
 -12   6  13      218.68      494.76    156.21 o 
 -11   6  13      299.40      307.54    102.60 o 
 -10   6  13       47.09       17.22    140.62 o 
  -9   6  13      990.19      787.55    138.57 o 
  -8   6  13      300.70      281.17     91.64 o 
  -7   6  13      381.69      486.40    148.12 o 
  -6   6  13     2640.00     2554.73    109.44 o 
  -5   6  13      740.21      693.95    187.75 o 
  -4   6  13      503.37      452.60     65.21 o 
  -3   6  13     1757.34     1845.55    226.68 o 
  -2   6  13      532.45      547.73     70.60 o 
  -1   6  13     3272.31     3271.13    147.35 o 
   0   6  13      885.60      890.47     90.10 o 
   1   6  13       45.00       31.34     60.97 o 
   2   6  13        0.92       -2.24     71.44 o 
   3   6  13       62.89      199.12     64.92 o 
   4   6  13      407.58      395.59     64.99 o 
   5   6  13      210.20      330.59     66.38 o 
   6   6  13        2.24       74.92     67.96 o 
   7   6  13      576.90      787.91    207.77 o 
 -11   7  13      289.79      326.88    146.75 o 
 -10   7  13       14.84      -81.48    134.04 o 
  -9   7  13       23.71       29.07     92.99 o 
  -8   7  13        0.08       38.35     91.56 o 
  -7   7  13      275.52      299.78     90.44 o 
  -6   7  13        2.24       51.62     88.03 o 
  -5   7  13     2974.37     3017.28    242.18 o 
  -4   7  13       36.69      119.36     66.25 o 
  -3   7  13      387.68      419.76     76.12 o 
  -2   7  13       72.42       29.96     62.94 o 
  -1   7  13      712.72      795.00     89.04 o 
   0   7  13       25.67       88.23     73.01 o 
   1   7  13     2705.59     2850.25    119.87 o 
   2   7  13       33.92      214.04    133.82 o 
   3   7  13     1664.96     1803.44    144.12 o 
   4   7  13      168.12      329.25    118.55 o 
   5   7  13      237.12      351.64     60.20 o 
   6   7  13       51.18       11.76    103.90 o 
   7   7  13      440.48      600.72    118.10 o 
 -11   8  13      522.93      546.07    147.29 o 
 -10   8  13      140.73      273.09    139.82 o 
  -9   8  13     1216.42     1354.07    322.79 o 
  -8   8  13       49.08       66.63     76.44 o 
  -7   8  13     1130.78     1430.23    174.60 o 
  -6   8  13       18.43       97.56    137.93 o 
  -5   8  13      373.33      391.01     88.63 o 
  -4   8  13       16.90      121.08     77.70 o 
  -3   8  13     2008.05     1837.42     69.62 o 
  -2   8  13       62.54      234.76    105.62 o 
  -1   8  13     2158.53     2358.71    109.46 o 
   0   8  13      446.78      408.71     69.02 o 
   1   8  13      147.31      221.61     70.20 o 
   2   8  13      645.23      705.55     62.97 o 
   3   8  13      357.51      420.09     62.87 o 
   4   8  13        4.16      118.63     66.94 o 
   5   8  13      584.10      575.58     68.82 o 
   6   8  13        0.90      156.46     84.61 o 
   7   8  13      890.61      881.05     77.79 o 
 -11   9  13       83.18       47.31    147.05 o 
 -10   9  13      808.99      549.50    102.52 o 
  -9   9  13      253.53      252.05     79.92 o 
  -8   9  13     1743.78     1845.31    357.63 o 
  -7   9  13      681.90      697.49    106.87 o 
  -6   9  13      643.40      553.74     75.71 o 
  -5   9  13     1187.05     1476.68    120.45 o 
  -4   9  13      792.67      743.48     65.15 o 
  -3   9  13      129.93      350.18    100.45 o 
  -2   9  13     2481.93     2245.38    172.85 o 
  -1   9  13      187.87      292.32     78.67 o 
   0   9  13      112.62      137.26     71.40 o 
   1   9  13      365.72      463.45     62.35 o 
   2   9  13      113.22      284.85    146.82 o 
   3   9  13     1610.69     1681.42    182.33 o 
   4   9  13       83.20      113.58     75.46 o 
   5   9  13      124.76      317.50     80.00 o 
   6   9  13      645.05      844.03    118.55 o 
 -11  10  13      170.26      219.54    150.43 o 
 -10  10  13        7.92     -143.61    143.61 o 
  -9  10  13       17.62      117.93     78.49 o 
  -8  10  13      711.36      796.72     79.92 o 
  -7  10  13       43.88      175.15    178.03 o 
  -6  10  13      472.58      491.39     87.88 o 
  -5  10  13       28.01       24.82     73.37 o 
  -4  10  13      954.79     1036.78     74.52 o 
  -3  10  13      103.90       72.98     58.74 o 
  -2  10  13      145.50      225.68     73.47 o 
  -1  10  13       26.83       57.89     65.31 o 
   0  10  13      490.69      605.23     62.92 o 
   1  10  13       53.64      185.87     72.66 o 
   2  10  13     1055.09     1124.96    162.73 o 
   3  10  13      805.48      826.69     91.51 o 
   4  10  13      111.97      117.54     59.09 o 
   5  10  13      359.04      414.79     58.46 o 
   6  10  13       98.69      195.10     74.39 o 
 -10  11  13      828.96      827.71    149.80 o 
  -9  11  13      121.66      195.19     99.42 o 
  -8  11  13      635.68      333.09    110.81 o 
  -7  11  13        2.30      -64.41     99.27 o 
  -6  11  13      227.40      401.08     89.94 o 
  -5  11  13      103.97      322.29     72.54 o 
  -4  11  13      106.15       88.61    184.59 o 
  -3  11  13      273.07      253.13     61.91 o 
  -2  11  13     1448.04     1499.54    123.65 o 
  -1  11  13       32.83      184.85     65.83 o 
   0  11  13     1273.44     1238.62     75.95 o 
   1  11  13        9.15       61.48     93.30 o 
   2  11  13       90.16       89.62     75.33 o 
   3  11  13       96.94       52.62    109.49 o 
   4  11  13      486.07      507.87     69.46 o 
   5  11  13       25.80        1.37     72.58 o 
   6  11  13      618.65      578.77    121.57 o 
 -10  12  13        2.46      -11.17    149.39 o 
  -9  12  13       50.29      -96.02     96.02 o 
  -8  12  13      762.07      887.16    288.58 o 
  -7  12  13       43.30       45.06     78.53 o 
  -6  12  13      639.53      614.66     76.10 o 
  -5  12  13       20.76       59.13     91.54 o 
  -4  12  13      639.26      591.92     92.67 o 
  -3  12  13      533.57      646.30     76.44 o 
  -2  12  13       84.68      145.28     69.67 o 
  -1  12  13        0.25       92.34     63.67 o 
   0  12  13      114.89      281.49     63.72 o 
   1  12  13       51.06       51.87     64.75 o 
   2  12  13      896.47      987.35     69.03 o 
   3  12  13      101.13      186.00     81.92 o 
   4  12  13      113.06      256.61     81.36 o 
   5  12  13       70.57      122.65    129.57 o 
  -9  13  13       63.68       82.68    187.18 o 
  -8  13  13      414.98      781.23    320.86 o 
  -7  13  13      228.98      353.83     99.50 o 
  -6  13  13      133.91       10.87     77.75 o 
  -5  13  13      827.78      869.57    186.77 o 
  -4  13  13      600.04      797.44     86.82 o 
  -3  13  13        0.24       96.69     64.86 o 
  -2  13  13      722.98      712.01     61.54 o 
  -1  13  13       90.63      241.07     65.33 o 
   0  13  13     1224.10     1276.07    102.99 o 
   1  13  13     1239.27     1414.36    112.54 o 
   2  13  13      139.20      245.60     61.09 o 
   3  13  13      577.66      731.63    222.88 o 
   4  13  13       46.13      115.25     72.05 o 
   5  13  13       97.35      206.66     86.67 o 
  -9  14  13     1178.48      843.54    103.47 o 
  -8  14  13      164.75      180.64     84.41 o 
  -7  14  13      757.78      868.70    312.03 o 
  -6  14  13        0.57      -98.90     98.90 o 
  -5  14  13       19.01      -52.42    103.14 o 
  -4  14  13       40.15      -49.62     93.72 o 
  -3  14  13      899.50      756.52     68.06 o 
  -2  14  13        5.20       91.78     63.30 o 
  -1  14  13     1152.62     1048.12     65.68 o 
   0  14  13      316.36      321.31     59.47 o 
   1  14  13      205.90      209.01     54.99 o 
   2  14  13        0.42      139.37     87.86 o 
   3  14  13      203.30      193.42     58.34 o 
   4  14  13       99.23      115.15     83.15 o 
  -8  15  13       13.01      -45.85    115.14 o 
  -7  15  13      367.85      406.36    160.83 o 
  -6  15  13       44.86      323.76     98.94 o 
  -5  15  13     1331.15     1269.14    102.96 o 
  -4  15  13        1.58      -76.87     76.87 o 
  -3  15  13      166.13      119.36     81.44 o 
  -2  15  13       54.41      139.30     97.88 o 
  -1  15  13      227.72      323.27     61.86 o 
   0  15  13      116.73      220.79     70.76 o 
   1  15  13     1300.68     1286.08     64.36 o 
   2  15  13        7.06       18.74     95.23 o 
   3  15  13     1123.41     1142.31    143.55 o 
   4  15  13       42.90       90.32     67.05 o 
  -8  16  13      293.48      192.37    229.71 o 
  -7  16  13      112.30      427.29    198.23 o 
  -6  16  13      737.74      841.49    334.80 o 
  -5  16  13        0.28      181.61    211.16 o 
  -4  16  13        0.35      106.10     97.19 o 
  -3  16  13     1103.68      924.99     86.95 o 
  -2  16  13       30.60      -33.25     58.75 o 
  -1  16  13     1094.32     1011.81     74.41 o 
   0  16  13       57.47       -5.73     70.39 o 
   1  16  13      103.11       93.71     64.17 o 
   2  16  13      466.39      444.25     91.52 o 
   3  16  13      595.67      658.23     62.53 o 
  -7  17  13       89.87       37.94    192.77 o 
  -6  17  13       52.10      234.56    103.43 o 
  -5  17  13      537.75      462.70    102.40 o 
  -4  17  13      413.13      429.00     84.50 o 
  -3  17  13      208.10      265.01     72.85 o 
  -2  17  13      765.87      666.61     80.17 o 
  -1  17  13       90.92      112.48    133.39 o 
   0  17  13      331.17      258.77     65.24 o 
   1  17  13      358.80      315.39     66.69 o 
   2  17  13        2.65       38.37     67.89 o 
  -6  18  13      522.74      382.03     87.86 o 
  -5  18  13       32.45       66.35     92.80 o 
  -4  18  13      331.94      465.27    103.38 o 
  -3  18  13      295.52      384.79     69.10 o 
  -2  18  13        2.35      -27.99     67.59 o 
  -1  18  13       24.50       78.58     77.49 o 
   0  18  13      225.14      275.07     61.23 o 
   1  18  13       26.59      143.78     67.26 o 
  -4  19  13      708.75      591.12    250.17 o 
  -3  19  13       67.15      116.04     79.62 o 
  -2  19  13      790.06      649.55     84.21 o 
  -1  19  13       36.74      103.19     78.51 o 
   0  19  13      282.59      361.56     96.48 o 
 -12   0  14      772.36      501.74    180.21 o 
 -10   0  14      248.88      186.93    198.57 o 
  -8   0  14     1891.42     1420.09    165.90 o 
  -6   0  14     3778.36     3672.95    425.23 o 
  -4   0  14     1731.20     1854.18    200.47 o 
  -2   0  14      892.80      746.07     89.52 o 
   0   0  14      670.96      750.56     88.55 o 
   2   0  14      643.92      706.56     86.59 o 
   4   0  14     1207.21     1512.62     94.07 o 
   6   0  14      113.15      208.71     71.98 o 
 -12   1  14       98.70      110.46    147.03 o 
 -11   1  14       22.40       25.19    127.16 o 
 -10   1  14      941.44      744.59    134.03 o 
  -9   1  14       72.47       78.18    129.03 o 
  -8   1  14      497.93      445.03    108.98 o 
  -7   1  14      538.16      508.01     71.12 o 
  -6   1  14      723.26      739.16     67.42 o 
  -5   1  14     1948.27     1809.07    122.87 o 
  -4   1  14       59.35        7.49     62.26 o 
  -3   1  14      343.67      362.27     61.91 o 
  -2   1  14     2932.32     2762.83    261.82 o 
  -1   1  14       61.75      152.08     49.60 o 
   0   1  14     1899.92     1717.16     59.21 o 
   1   1  14      808.13      734.25     56.17 o 
   2   1  14      468.45      415.58     56.59 o 
   3   1  14      400.53      415.40     56.83 o 
   4   1  14      602.06      642.03     67.35 o 
   5   1  14       87.49      201.84     51.14 o 
   6   1  14     1401.27     1463.69    170.19 o 
   7   1  14       44.13      135.39     89.66 o 
 -12   2  14      456.08      396.96    129.16 o 
 -11   2  14      211.37      403.99    182.40 o 
 -10   2  14       44.28      116.21    171.21 o 
  -9   2  14      926.26      787.03    170.20 o 
  -8   2  14       59.36      -17.04     87.35 o 
  -7   2  14       30.57       45.81     79.59 o 
  -6   2  14     1515.06     1414.57    109.57 o 
  -5   2  14      226.59      284.37     84.89 o 
  -4   2  14      340.57      337.65     64.99 o 
  -3   2  14      374.70      392.86     55.93 o 
  -2   2  14      235.38      232.84     55.20 o 
  -1   2  14     3809.15     3515.82    257.28 o 
   0   2  14      199.19      321.46     56.00 o 
   1   2  14     1473.89     1244.35    125.06 o 
   2   2  14      435.75      419.81     48.65 o 
   3   2  14       46.74      109.75     68.11 o 
   4   2  14      507.72      429.91     82.49 o 
   5   2  14      444.82      410.46     63.39 o 
   6   2  14       15.31      -30.43    149.46 o 
   7   2  14       80.39      175.12     66.99 o 
 -11   3  14      567.29      506.68    150.70 o 
 -10   3  14      103.60      170.70    173.47 o 
  -9   3  14       37.18       65.29    134.15 o 
  -8   3  14      121.36      256.22     90.14 o 
  -7   3  14      534.20      532.03     93.69 o 
  -6   3  14       38.90       87.13     68.83 o 
  -5   3  14     3386.52     3419.63    221.39 o 
  -4   3  14       29.59      102.37     65.77 o 
  -3   3  14     2513.48     2509.88     70.02 o 
  -2   3  14      882.84      860.97     63.78 o 
  -1   3  14      132.99      197.56     62.69 o 
   0   3  14      114.00      193.50     77.44 o 
   1   3  14      281.03      386.46     63.81 o 
   2   3  14       14.97      100.09     56.37 o 
   3   3  14     1798.43     1746.10     93.55 o 
   4   3  14      213.33      224.51     67.58 o 
   5   3  14      123.24      177.20    114.95 o 
   6   3  14      485.66      482.79     64.92 o 
   7   3  14        0.04       19.09    118.65 o 
 -11   4  14      117.61      395.41    151.47 o 
 -10   4  14        9.48      137.06    143.65 o 
  -9   4  14      379.21      323.55    138.37 o 
  -8   4  14      327.72      372.67     93.33 o 
  -7   4  14     1210.54     1195.99     92.99 o 
  -6   4  14       58.58       65.91     84.25 o 
  -5   4  14      193.61      182.62     69.76 o 
  -4   4  14      185.41      251.69     67.94 o 
  -3   4  14       37.50      223.57     58.18 o 
  -2   4  14      227.54      275.19     62.52 o 
  -1   4  14     1579.31     1513.79     65.68 o 
   0   4  14        0.12      121.47    104.44 o 
   1   4  14      518.59      507.71     47.60 o 
   2   4  14      499.96      640.70     56.76 o 
   3   4  14      272.32      255.86     64.81 o 
   4   4  14        2.41       20.24     58.56 o 
   5   4  14      396.72      240.27     80.09 o 
   6   4  14        1.03        9.30     58.32 o 
   7   4  14      742.05      802.62     88.82 o 
 -11   5  14      371.67      519.05    148.88 o 
 -10   5  14      640.15      705.86    146.07 o 
  -9   5  14     1670.23     1257.86    143.40 o 
  -8   5  14       32.28      -36.12     93.20 o 
  -7   5  14      223.48      407.14     90.80 o 
  -6   5  14      292.00      216.81     89.25 o 
  -5   5  14     2993.49     3167.57    108.22 o 
  -4   5  14       38.43        4.95     75.68 o 
  -3   5  14     2143.67     2015.70     91.65 o 
  -2   5  14      229.73      264.81     57.85 o 
  -1   5  14        6.71      290.08    133.11 o 
   0   5  14      412.99      438.60     62.39 o 
   1   5  14      135.67       81.52     62.08 o 
   2   5  14        0.96       99.22     56.52 o 
   3   5  14     1208.57     1095.25    130.78 o 
   4   5  14       12.08       53.04     58.69 o 
   5   5  14      831.83      809.40     81.89 o 
   6   5  14      139.59      150.21     64.70 o 
 -11   6  14       32.74      -59.09    147.80 o 
 -10   6  14      503.04      557.55    145.08 o 
  -9   6  14      863.13      987.46    141.37 o 
  -8   6  14       13.54       59.51     94.18 o 
  -7   6  14      897.51     1072.50    207.30 o 
  -6   6  14     1720.38     1776.71    190.46 o 
  -5   6  14      450.00      495.64     86.25 o 
  -4   6  14     1597.72     1420.12     69.46 o 
  -3   6  14      111.08      111.83     64.60 o 
  -2   6  14      491.12      502.16     73.44 o 
  -1   6  14      822.02      880.04    138.81 o 
   0   6  14      304.26      483.24     62.50 o 
   1   6  14        9.14      129.50    102.60 o 
   2   6  14     1273.62     1283.02     67.39 o 
   3   6  14        1.56       19.66    118.71 o 
   4   6  14      187.49      247.78    138.44 o 
   5   6  14      388.68      525.77    140.40 o 
   6   6  14      325.46      356.13     88.77 o 
 -11   7  14       44.85       74.19    154.32 o 
 -10   7  14      732.67      641.18    150.06 o 
  -9   7  14       66.84       47.15     98.49 o 
  -8   7  14     1876.79     1982.48    296.10 o 
  -7   7  14       44.98      111.45    141.87 o 
  -6   7  14      399.55      413.78     92.33 o 
  -5   7  14      545.88      505.49    184.97 o 
  -4   7  14      451.03      575.59    108.78 o 
  -3   7  14        5.55       -9.20     73.23 o 
  -2   7  14     2656.13     2570.42    129.44 o 
  -1   7  14       63.44       94.67     75.92 o 
   0   7  14     1011.98     1009.16     64.33 o 
   1   7  14        7.07       69.16     63.20 o 
   2   7  14        7.41       42.45     64.26 o 
   3   7  14      594.52      670.36     66.17 o 
   4   7  14      227.48      566.60     78.50 o 
   5   7  14        0.41      105.44     63.15 o 
   6   7  14     1313.18     1308.03     69.57 o 
 -11   8  14       39.66       63.00    102.46 o 
 -10   8  14       91.27      152.43    104.12 o 
  -9   8  14      344.57      460.15    196.42 o 
  -8   8  14      774.21      799.58     97.90 o 
  -7   8  14      322.93      366.06     95.16 o 
  -6   8  14      967.29     1009.70     83.74 o 
  -5   8  14        2.07       44.68     73.53 o 
  -4   8  14     1005.26     1186.42     78.18 o 
  -3   8  14        0.21      110.54     65.45 o 
  -2   8  14      142.57      220.85     62.62 o 
  -1   8  14     1014.18     1024.31     65.10 o 
   0   8  14      909.86      703.50     63.96 o 
   1   8  14       62.79      112.66     64.14 o 
   2   8  14     1434.98     1492.53    103.40 o 
   3   8  14        0.03      -51.64     98.43 o 
   4   8  14      998.15      911.13     63.83 o 
   5   8  14       69.97       45.94     91.54 o 
   6   8  14        2.77       89.91     87.56 o 
 -10   9  14      683.67      579.02    151.77 o 
  -9   9  14        3.10      116.68     98.74 o 
  -8   9  14      600.50      556.77    243.11 o 
  -7   9  14      573.43      486.62     94.09 o 
  -6   9  14       97.05      240.56     90.87 o 
  -5   9  14      291.60      315.12     92.32 o 
  -4   9  14        7.14      168.76     82.46 o 
  -3   9  14      539.20      523.17     99.95 o 
  -2   9  14     1416.97     1473.84    110.35 o 
  -1   9  14        4.53       70.27     84.61 o 
   0   9  14      421.99      429.88     92.32 o 
   1   9  14     1091.22     1078.39     66.78 o 
   2   9  14       91.59      134.01    122.27 o 
   3   9  14      359.94      552.13     67.53 o 
   4   9  14      206.57      306.30     81.25 o 
   5   9  14      248.64      425.37     60.18 o 
 -10  10  14        3.42     -149.62    149.62 o 
  -9  10  14     1886.19     1635.89    367.60 o 
  -8  10  14      165.93      286.34    125.69 o 
  -7  10  14     1199.98     1068.59    152.77 o 
  -6  10  14      399.50      382.03     78.30 o 
  -5  10  14       44.72      121.01     92.94 o 
  -4  10  14      220.52      368.60     73.74 o 
  -3  10  14      620.44      618.50     58.11 o 
  -2  10  14        0.24      129.49     66.33 o 
  -1  10  14     1255.59     1334.03     66.24 o 
   0  10  14       16.12       65.75    110.51 o 
   1  10  14      381.20      402.77     58.24 o 
   2  10  14      262.48      228.62     72.37 o 
   3  10  14       40.00       99.03     62.63 o 
   4  10  14      100.23      270.06    104.46 o 
   5  10  14      546.06      774.61     86.63 o 
 -10  11  14        8.76      373.24    153.85 o 
  -9  11  14        5.26      127.84     84.75 o 
  -8  11  14       28.66       34.66     71.39 o 
  -7  11  14      107.07      265.67     96.51 o 
  -6  11  14        0.24      199.20     78.19 o 
  -5  11  14     1294.12     1185.09     95.18 o 
  -4  11  14       41.15       87.69     63.64 o 
  -3  11  14     1061.09     1010.32     80.76 o 
  -2  11  14      421.40      348.04     75.60 o 
  -1  11  14      128.12      238.48     68.35 o 
   0  11  14       64.08       41.14     75.39 o 
   1  11  14     1051.03     1090.23    124.67 o 
   2  11  14       22.95      141.41     68.26 o 
   3  11  14      423.44      277.94     81.53 o 
   4  11  14        8.70      232.16     72.44 o 
   5  11  14       85.06       91.18     87.60 o 
  -9  12  14     1512.62     1467.36    434.91 o 
  -8  12  14        4.05        4.61     84.94 o 
  -7  12  14      677.02      689.09    190.09 o 
  -6  12  14       24.84      -93.50    206.92 o 
  -5  12  14        5.76       26.58     94.71 o 
  -4  12  14      263.76       94.01     66.50 o 
  -3  12  14      158.69      199.96     59.79 o 
  -2  12  14       63.59      125.25     63.14 o 
  -1  12  14     1303.43     1232.40     71.90 o 
   0  12  14      282.51      220.44    113.99 o 
   1  12  14      355.78      482.50    145.36 o 
   2  12  14      519.90      503.14     70.57 o 
   3  12  14       32.03      258.67    133.49 o 
   4  12  14      141.02      112.82     84.93 o 
  -9  13  14        3.31      -77.76     77.76 o 
  -8  13  14      698.58      811.27    216.24 o 
  -7  13  14       30.21      -53.15     81.38 o 
  -6  13  14      457.96      507.41     89.12 o 
  -5  13  14      201.51      398.23     80.77 o 
  -4  13  14       98.94      471.38     95.27 o 
  -3  13  14       95.97      237.47     74.07 o 
  -2  13  14       30.94      149.32     83.78 o 
  -1  13  14      107.51      112.92     67.25 o 
   0  13  14       79.27      250.23     67.37 o 
   1  13  14      433.03      638.04    154.78 o 
   2  13  14      124.56      124.62     65.31 o 
   3  13  14      561.79      552.75     85.12 o 
   4  13  14       87.86      331.45    104.99 o 
  -8  14  14       26.29      170.37     86.40 o 
  -7  14  14        1.08      268.22    104.88 o 
  -6  14  14      154.90      144.39    176.52 o 
  -5  14  14       26.44      202.86    178.99 o 
  -4  14  14      409.76      588.50    196.05 o 
  -3  14  14      116.44       88.66     69.87 o 
  -2  14  14      139.82      205.98     67.15 o 
  -1  14  14      465.56      564.69     61.70 o 
   0  14  14      127.13      175.86     68.49 o 
   1  14  14      144.70      258.96     75.29 o 
   2  14  14     2073.45     1951.05    118.79 o 
   3  14  14       36.98      172.88     75.56 o 
  -7  15  14      135.12       61.13     87.76 o 
  -6  15  14      496.00      390.38    135.42 o 
  -5  15  14       49.44       12.47    176.55 o 
  -4  15  14      519.06      387.59    107.79 o 
  -3  15  14       10.32      170.70     78.99 o 
  -2  15  14      826.90      782.51    115.09 o 
  -1  15  14        8.97      147.08     65.54 o 
   0  15  14      853.31      864.72     77.62 o 
   1  15  14       56.21      164.24     71.02 o 
   2  15  14      122.62      172.18    106.21 o 
   3  15  14        0.02       87.53     68.58 o 
  -6  16  14      430.26      390.96     88.10 o 
  -5  16  14        5.15      101.94     73.51 o 
  -4  16  14     1219.54     1420.74    382.95 o 
  -3  16  14      224.02      162.06     89.25 o 
  -2  16  14      325.27      375.48     71.53 o 
  -1  16  14      187.87      112.53     64.83 o 
   0  16  14        0.19       22.97     72.85 o 
   1  16  14      190.55      165.31     77.30 o 
   2  16  14     1577.13     1632.24    221.80 o 
  -5  17  14      730.50     1051.73    267.68 o 
  -4  17  14      205.40      221.94     85.00 o 
  -3  17  14      148.18      148.37     93.26 o 
  -2  17  14      364.78      419.36     70.64 o 
  -1  17  14        1.82      184.17     76.82 o 
   0  17  14      185.98      217.75     61.96 o 
  -3  18  14      851.50      955.46    219.31 o 
  -2  18  14        8.18        5.72     90.53 o 
 -11   0  15      118.10       69.49    195.70 o 
  -9   0  15     1952.43     1649.52    207.81 o 
  -7   0  15     1712.61     1568.74    200.07 o 
  -5   0  15     1392.39     1369.17    100.09 o 
  -3   0  15     3620.42     3578.27    284.02 o 
  -1   0  15     4932.16     4368.16    605.94 o 
   1   0  15      437.61      298.44     91.52 o 
   3   0  15      154.98      -25.79    182.71 o 
   5   0  15     1035.47     1204.26    102.10 o 
 -11   1  15      981.70      714.87    145.38 o 
 -10   1  15      239.96      210.79    176.91 o 
  -9   1  15       14.87       78.73    136.03 o 
  -8   1  15      394.69      368.97     85.33 o 
  -7   1  15      498.77      516.09     71.03 o 
  -6   1  15      511.99      462.88     68.22 o 
  -5   1  15     1463.94     1501.31    107.16 o 
  -4   1  15        0.55       95.54     69.88 o 
  -3   1  15     1189.11     1181.23     60.04 o 
  -2   1  15      683.44      649.97     63.62 o 
  -1   1  15      182.82      265.34     63.15 o 
   0   1  15      701.74      632.23     73.92 o 
   1   1  15       23.44       -6.84     64.56 o 
   2   1  15      229.36      342.40     53.29 o 
   3   1  15      485.19      553.11     67.13 o 
   4   1  15      103.29      194.46     68.50 o 
   5   1  15      356.43      245.43     63.59 o 
   6   1  15      203.57      369.90     74.75 o 
 -11   2  15       20.65     -152.29    188.86 o 
 -10   2  15       54.51      100.26    180.45 o 
  -9   2  15        0.75      103.25    135.24 o 
  -8   2  15       92.18      147.24     95.57 o 
  -7   2  15      705.90      905.81     89.82 o 
  -6   2  15     1033.17      986.02     73.37 o 
  -5   2  15      193.44      299.89     70.25 o 
  -4   2  15     1167.06     1116.86     69.79 o 
  -3   2  15     1566.51     1624.67    112.27 o 
  -2   2  15     1674.16     1670.92     60.56 o 
  -1   2  15     1755.83     1673.09     88.42 o 
   0   2  15       29.56       76.62     56.09 o 
   1   2  15      271.18      246.94     55.95 o 
   2   2  15      413.93      472.70     60.29 o 
   3   2  15        2.06       76.30     62.44 o 
   4   2  15      283.68      296.93     85.86 o 
   5   2  15      118.21      238.42     81.47 o 
   6   2  15       25.91      111.98     67.00 o 
 -11   3  15       55.08      131.08    157.06 o 
 -10   3  15      139.81       49.85    146.65 o 
  -9   3  15      378.41      383.89    173.01 o 
  -8   3  15      426.28      531.93    180.85 o 
  -7   3  15       14.10      -65.92     95.95 o 
  -6   3  15     1364.22     1310.28    151.36 o 
  -5   3  15      294.61      233.25     70.23 o 
  -4   3  15       19.65       45.54     63.31 o 
  -3   3  15      245.70      387.83     64.33 o 
  -2   3  15      534.98      764.26    172.41 o 
  -1   3  15       38.90      156.72     69.86 o 
   0   3  15     1237.22     1280.72     66.27 o 
   1   3  15      103.48      394.78     89.56 o 
   2   3  15      373.21      303.80     88.25 o 
   3   3  15      206.84      363.59     96.92 o 
   4   3  15      132.72      223.36    193.84 o 
   5   3  15      475.04      544.50     64.29 o 
   6   3  15      794.62      721.23     69.61 o 
 -11   4  15        4.90       15.83    189.54 o 
 -10   4  15      573.73      507.99    152.29 o 
  -9   4  15       66.64      192.51    144.64 o 
  -8   4  15      271.87      328.80     95.39 o 
  -7   4  15      135.21      188.87     94.32 o 
  -6   4  15     2796.58     2996.50    213.32 o 
  -5   4  15       81.63      240.05     79.60 o 
  -4   4  15      991.97      973.02     66.70 o 
  -3   4  15       19.91       52.09     66.28 o 
  -2   4  15     2666.27     2548.62     57.27 o 
  -1   4  15       27.08      -21.44    142.84 o 
   0   4  15      565.24      616.14     58.04 o 
   1   4  15       44.30       96.71     72.62 o 
   2   4  15     1785.80     1766.48     63.91 o 
   3   4  15       54.46      254.73     77.62 o 
   4   4  15      774.52      727.32     91.06 o 
   5   4  15        2.29      114.50     71.00 o 
   6   4  15      462.34      425.76     91.72 o 
 -11   5  15      363.03      260.76    159.51 o 
 -10   5  15       62.99      -39.56    150.99 o 
  -9   5  15       13.49      -51.01    142.88 o 
  -8   5  15      818.51      886.13    102.44 o 
  -7   5  15       39.06       33.34    146.37 o 
  -6   5  15       34.64      137.11     91.21 o 
  -5   5  15      886.33      870.29     84.41 o 
  -4   5  15       12.81       17.17     68.15 o 
  -3   5  15     1257.05     1180.10     95.73 o 
  -2   5  15      235.10      344.50     75.02 o 
  -1   5  15      451.39      491.98     73.70 o 
   0   5  15      276.66      431.73     59.08 o 
   1   5  15      349.52      318.46     65.67 o 
   2   5  15      208.07      335.58     59.70 o 
   3   5  15      257.31      321.36     59.76 o 
   4   5  15        0.09      -70.26     70.26 o 
   5   5  15      254.25      311.46     85.14 o 
 -10   6  15      467.03      516.51    156.05 o 
  -9   6  15      577.80      645.14    102.60 o 
  -8   6  15       41.56       22.32     97.24 o 
  -7   6  15      363.22      555.33    179.49 o 
  -6   6  15      841.99      904.40     94.64 o 
  -5   6  15        0.18      120.28     70.61 o 
  -4   6  15      549.10      704.62     79.14 o 
  -3   6  15      344.79      396.81     79.28 o 
  -2   6  15      374.28      377.28     76.90 o 
  -1   6  15      806.65      825.52     59.17 o 
   0   6  15        1.63       57.53     87.88 o 
   1   6  15      914.02     1047.11    123.63 o 
   2   6  15      479.54      424.83     66.50 o 
   3   6  15       12.84      172.30    169.62 o 
   4   6  15      331.65      424.91     64.72 o 
   5   6  15       61.97      166.39     73.79 o 
 -10   7  15       39.65       69.43    154.80 o 
  -9   7  15      465.02      456.05    100.06 o 
  -8   7  15       50.63      103.39     90.16 o 
  -7   7  15      664.89      716.32     97.25 o 
  -6   7  15        1.08       83.04     93.40 o 
  -5   7  15     1059.30     1001.61    143.58 o 
  -4   7  15       42.10       94.45     67.79 o 
  -3   7  15      928.75      881.53     82.31 o 
  -2   7  15      457.73      592.23     81.74 o 
  -1   7  15       28.21      108.29     57.44 o 
   0   7  15       98.18      195.99     65.54 o 
   1   7  15      329.71      359.77     66.06 o 
   2   7  15      127.72      251.64    134.23 o 
   3   7  15     1052.42     1106.54    117.73 o 
   4   7  15        4.68      151.36    107.31 o 
   5   7  15      945.08      796.44    105.88 o 
 -10   8  15        6.39      132.65    152.55 o 
  -9   8  15      994.18      859.36    107.16 o 
  -8   8  15       54.43      162.23     98.50 o 
  -7   8  15      797.65     1055.01    294.57 o 
  -6   8  15       17.59      180.15     95.33 o 
  -5   8  15      163.37      231.75    134.75 o 
  -4   8  15       87.75      123.97     70.05 o 
  -3   8  15      779.98      743.78     67.44 o 
  -2   8  15       30.99      297.07    132.75 o 
  -1   8  15     2360.27     2332.23     69.22 o 
   0   8  15       29.47      114.60     67.29 o 
   1   8  15     1073.89     1062.37     68.53 o 
   2   8  15       11.31       24.88     78.09 o 
   3   8  15       55.60      131.21     63.65 o 
   4   8  15      201.42      162.60     73.48 o 
   5   8  15      406.18      451.39     76.91 o 
 -10   9  15      444.65      577.54    157.29 o 
  -9   9  15      254.18      317.94    104.89 o 
  -8   9  15      961.06     1050.41    120.60 o 
  -7   9  15       10.05      128.19     97.10 o 
  -6   9  15      439.80      483.22     96.93 o 
  -5   9  15      304.81      222.15     96.83 o 
  -4   9  15       16.21      -31.16     80.26 o 
  -3   9  15      542.52      568.82     73.50 o 
  -2   9  15      144.20      278.39     85.73 o 
  -1   9  15       83.23       96.76     75.03 o 
   0   9  15     1332.24     1397.23    153.64 o 
   1   9  15      222.88      350.19     60.32 o 
   2   9  15       96.01       94.96    103.84 o 
   3   9  15      853.94      885.82    159.83 o 
   4   9  15        0.05      -64.80     64.80 o 
  -9  10  15      152.18      176.93    105.59 o 
  -8  10  15        7.68      -19.21     83.48 o 
  -7  10  15       46.28      713.68    480.16 o 
  -6  10  15      406.43      374.52     98.72 o 
  -5  10  15      124.14      254.36     96.33 o 
  -4  10  15      601.82      493.31     78.63 o 
  -3  10  15       61.22       59.06     64.33 o 
  -2  10  15      583.89      605.11     67.07 o 
  -1  10  15     1223.24     1244.11     95.09 o 
   0  10  15      105.78      132.92     67.71 o 
   1  10  15      173.20      210.84     68.63 o 
   2  10  15      779.70      772.76     73.30 o 
   3  10  15       17.24      234.47     83.62 o 
   4  10  15      462.89      481.86     67.55 o 
  -9  11  15       56.07       75.65     87.38 o 
  -8  11  15      749.01      808.86     86.09 o 
  -7  11  15       28.52       95.91     82.86 o 
  -6  11  15      443.35      471.67     82.81 o 
  -5  11  15       20.61      134.74    250.24 o 
  -4  11  15       45.82      148.46     96.84 o 
  -3  11  15       60.31       81.88     76.11 o 
  -2  11  15      686.46      809.69     64.10 o 
  -1  11  15        3.46       67.06     62.60 o 
   0  11  15     1593.75     1809.75    231.49 o 
   1  11  15       28.71      160.87    137.66 o 
   2  11  15      813.85      713.68     95.84 o 
   3  11  15       58.94      -57.78     71.67 o 
   4  11  15       31.87      -55.03    163.07 o 
  -8  12  15        4.24      -52.74    205.51 o 
  -7  12  15      376.04      394.11    103.96 o 
  -6  12  15      315.56      478.40    101.26 o 
  -5  12  15       27.38      137.48     80.13 o 
  -4  12  15      840.87      815.23     82.13 o 
  -3  12  15       36.07       85.85     79.55 o 
  -2  12  15      480.80      635.40     60.29 o 
  -1  12  15       32.27      127.45     62.14 o 
   0  12  15       56.32      -51.39     66.12 o 
   1  12  15       80.75       74.59     81.70 o 
   2  12  15     1134.18     1090.52    125.32 o 
   3  12  15       29.78       55.01     67.46 o 
  -8  13  15      293.53      438.67    109.96 o 
  -7  13  15        2.48       76.96     73.88 o 
  -6  13  15      249.06      293.17     98.48 o 
  -5  13  15      579.39      483.00     73.28 o 
  -4  13  15        0.24       98.02     71.10 o 
  -3  13  15      537.50      525.16     83.12 o 
  -2  13  15       51.56      127.27     65.38 o 
  -1  13  15      114.93        4.42     73.65 o 
   0  13  15      380.87      527.90     64.74 o 
   1  13  15      282.33      217.14     74.19 o 
   2  13  15      414.99      444.89     57.40 o 
  -7  14  15      647.69      744.55    247.07 o 
  -6  14  15      127.15      172.17    106.48 o 
  -5  14  15      172.19      297.37    171.17 o 
  -4  14  15      100.84      170.34    102.24 o 
  -3  14  15      239.11      406.97     76.14 o 
  -2  14  15      154.82      228.13     79.55 o 
  -1  14  15      394.54      376.90    109.24 o 
   0  14  15       11.11       68.65     72.47 o 
   1  14  15      761.94      920.98     83.56 o 
   2  14  15      501.15      520.21     95.32 o 
  -6  15  15       32.73      191.55     82.45 o 
  -5  15  15      868.00      880.62     97.16 o 
  -4  15  15        4.96       53.63    183.62 o 
  -3  15  15      909.26      693.89     80.09 o 
  -2  15  15      352.19      448.45     71.69 o 
  -1  15  15      132.90      232.79     70.10 o 
   0  15  15       34.82      133.83     70.19 o 
   1  15  15     1302.25     1356.23     79.03 o 
  -5  16  15        1.18       30.36    152.73 o 
  -4  16  15      450.57      652.44    175.42 o 
  -3  16  15       52.91      -54.92     87.04 o 
  -2  16  15        1.35       70.62     82.70 o 
  -1  16  15      195.10      215.80     80.50 o 
 -10   0  16      263.41      205.04    169.35 o 
  -8   0  16      379.98      345.29    174.24 o 
  -6   0  16       68.77      188.66     94.18 o 
  -4   0  16      968.57     1107.63    161.30 o 
  -2   0  16      573.45      483.40     77.80 o 
   0   0  16      134.42      250.28     75.88 o 
   2   0  16      622.49      611.01    105.29 o 
   4   0  16      832.41      946.61     73.51 o 
 -10   1  16      148.43      207.45    215.78 o 
  -9   1  16        0.28      157.18    180.73 o 
  -8   1  16      550.67      544.51    128.98 o 
  -7   1  16       13.05       61.66     79.14 o 
  -6   1  16      877.79      943.19     97.88 o 
  -5   1  16        3.51       62.52     66.05 o 
  -4   1  16      523.82      506.92     66.30 o 
  -3   1  16      654.97      670.98     66.38 o 
  -2   1  16     1812.40     1935.06    153.81 o 
  -1   1  16       62.05      143.99     58.83 o 
   0   1  16      736.55      934.15    117.23 o 
   1   1  16        1.92      233.21    118.86 o 
   2   1  16      574.56      559.35     69.38 o 
   3   1  16       65.92      126.95     49.15 o 
   4   1  16       13.13      173.72     67.46 o 
   5   1  16       74.44       14.91    188.21 o 
 -10   2  16      507.19      588.74    195.94 o 
  -9   2  16      111.37       91.55    149.63 o 
  -8   2  16       64.66      -18.41    100.95 o 
  -7   2  16     1371.11     1343.39    126.42 o 
  -6   2  16      182.91      179.19     77.39 o 
  -5   2  16      545.44      603.98     79.70 o 
  -4   2  16      903.79      774.71     92.68 o 
  -3   2  16       26.93      194.85     66.05 o 
  -2   2  16     1197.24     1250.81     67.68 o 
  -1   2  16      924.16      944.59     58.47 o 
   0   2  16        2.33       74.99     60.30 o 
   1   2  16      843.84      984.58     72.18 o 
   2   2  16      454.73      497.21     69.23 o 
   3   2  16       51.68        2.70     62.94 o 
   4   2  16      622.99      621.39     87.86 o 
   5   2  16      114.23      113.23     87.30 o 
 -10   3  16        0.39       64.21    150.48 o 
  -9   3  16      413.34      258.78    149.75 o 
  -8   3  16       11.59       19.72    100.33 o 
  -7   3  16       53.44      114.39    109.16 o 
  -6   3  16      105.80       19.24     74.47 o 
  -5   3  16      349.05      467.63     67.69 o 
  -4   3  16        5.30       30.68     64.32 o 
  -3   3  16     3330.78     3185.25    231.89 o 
  -2   3  16      322.84      367.76     60.00 o 
  -1   3  16     1447.79     1356.19    126.54 o 
   0   3  16      278.43      491.09    170.62 o 
   1   3  16       10.06      114.35     66.13 o 
   2   3  16      274.40      496.79     68.73 o 
   3   3  16      514.44      546.27    106.67 o 
   4   3  16        3.40        3.86    155.05 o 
 -10   4  16       83.25       92.48    185.49 o 
  -9   4  16      450.99      518.91    181.90 o 
  -8   4  16      160.42      158.87    102.15 o 
  -7   4  16     2023.22     1989.36    235.64 o 
  -6   4  16       28.00       58.39     88.02 o 
  -5   4  16      458.97      400.28     82.95 o 
  -4   4  16        0.36       66.65     69.78 o 
  -3   4  16      321.29      338.74     60.11 o 
  -2   4  16       82.96      127.77     65.28 o 
  -1   4  16      643.94      748.09     66.70 o 
   0   4  16      100.69      156.11     96.30 o 
   1   4  16      882.66      919.45    110.40 o 
   2   4  16        9.80      234.80    103.75 o 
   3   4  16      238.44      331.86    134.99 o 
   4   4  16      139.25      276.36     84.23 o 
 -10   5  16       72.71       10.68    157.41 o 
  -9   5  16      624.08      580.37    108.30 o 
  -8   5  16      675.32      809.48    101.94 o 
  -7   5  16       77.98      125.85     99.70 o 
  -6   5  16      245.77      340.95    107.64 o 
  -5   5  16      301.28      349.29     73.25 o 
  -4   5  16        5.22       46.69     69.32 o 
  -3   5  16      747.39      733.40     76.80 o 
  -2   5  16       86.48      161.46    102.63 o 
  -1   5  16      863.77      976.20     77.70 o 
   0   5  16      488.58      502.98     98.86 o 
   1   5  16       26.56       56.25     67.95 o 
   2   5  16      141.48      104.67     93.50 o 
   3   5  16      295.89      527.26    127.36 o 
   4   5  16        1.39       49.61     85.30 o 
  -9   6  16       21.28       13.42    106.50 o 
  -8   6  16      111.84      244.59    104.55 o 
  -7   6  16      630.95      814.49    102.04 o 
  -6   6  16      341.68      303.26     80.47 o 
  -5   6  16       13.69       28.51     88.35 o 
  -4   6  16      848.15      834.98     84.53 o 
  -3   6  16      931.83      836.76     68.64 o 
  -2   6  16      494.66      524.80     66.98 o 
  -1   6  16       68.92       15.52     61.87 o 
   0   6  16       33.86       21.41     78.39 o 
   1   6  16      448.31      602.86    132.47 o 
   2   6  16      447.24      536.95     62.87 o 
   3   6  16      119.16      267.33     81.57 o 
   4   6  16      933.68     1085.60    227.78 o 
  -9   7  16      190.97      128.90    107.96 o 
  -8   7  16      683.25      667.37    105.69 o 
  -7   7  16       54.91      340.03    106.77 o 
  -6   7  16      155.84      249.82     78.93 o 
  -5   7  16      214.83      204.15    102.36 o 
  -4   7  16        0.55        0.83     69.52 o 
  -3   7  16      225.45      234.38     67.50 o 
  -2   7  16      348.39      398.60     79.47 o 
  -1   7  16        0.33      138.44     70.23 o 
   0   7  16     1269.02     1327.03    112.26 o 
   1   7  16       14.58       32.73     61.44 o 
   2   7  16      452.61      514.46     71.06 o 
   3   7  16       12.82      -26.79    111.38 o 
   4   7  16       38.12      154.16     92.70 o 
  -9   8  16      368.90      410.76    108.53 o 
  -8   8  16       19.38       34.26    141.36 o 
  -7   8  16       80.15      273.63    127.57 o 
  -6   8  16      617.66      663.91    101.56 o 
  -5   8  16       15.41      180.48     95.80 o 
  -4   8  16      334.74      319.75     73.74 o 
  -3   8  16       52.17       88.68     79.72 o 
  -2   8  16      579.67      639.24     79.79 o 
  -1   8  16      214.74      253.67     79.00 o 
   0   8  16       34.78      135.97    179.76 o 
   1   8  16      152.73      152.42     68.08 o 
   2   8  16      715.16      746.80     73.02 o 
   3   8  16        3.44       57.59     73.32 o 
  -9   9  16       26.24      239.32    152.61 o 
  -8   9  16      295.08      115.16    106.93 o 
  -7   9  16       49.74      101.76    119.44 o 
  -6   9  16      258.14      150.42     99.84 o 
  -5   9  16      668.65      512.57     90.41 o 
  -4   9  16      163.35      232.26     84.13 o 
  -3   9  16       64.12      176.39     83.92 o 
  -2   9  16      420.64      534.55    102.47 o 
  -1   9  16      335.54      348.12     80.06 o 
   0   9  16      558.83      491.56    108.18 o 
   1   9  16      181.02      165.59     71.64 o 
   2   9  16      578.57      654.08    111.57 o 
   3   9  16      217.67      385.22    109.63 o 
  -8  10  16       17.93      149.89    223.14 o 
  -7  10  16     1163.14     1184.95    193.37 o 
  -6  10  16      442.52      391.33    126.66 o 
  -5  10  16      178.84      424.96     81.33 o 
  -4  10  16      497.66      618.68    100.46 o 
  -3  10  16        0.36       93.86     86.08 o 
  -2  10  16      353.89      406.63     86.63 o 
  -1  10  16      330.90      149.81     66.47 o 
   0  10  16       16.52       61.90     71.13 o 
   1  10  16     1449.31     1466.69     89.56 o 
   2  10  16       33.80      135.77     66.01 o 
   3  10  16      188.83      268.15    108.79 o 
  -7  11  16        1.00       96.53    105.84 o 
  -6  11  16       57.43       34.13    106.79 o 
  -5  11  16     1013.90     1111.80    177.97 o 
  -4  11  16       68.69      139.94    100.77 o 
  -3  11  16     1237.34     1269.95     70.89 o 
  -2  11  16       17.35      179.70     81.02 o 
  -1  11  16      217.23      180.19     70.87 o 
   0  11  16       15.10       51.89     72.31 o 
   1  11  16       60.52      111.20     86.05 o 
   2  11  16      137.21      315.09     74.95 o 
  -7  12  16     1054.18      879.80     95.40 o 
  -6  12  16        0.04       93.59    156.16 o 
  -5  12  16      728.06      676.35    299.57 o 
  -4  12  16       93.29       69.91    102.43 o 
  -3  12  16       41.54      -37.40     81.41 o 
  -2  12  16      104.53      214.62     76.20 o 
  -1  12  16      362.01      259.40    129.12 o 
   0  12  16       41.97      173.08     73.75 o 
   1  12  16     1869.34     1671.48    107.04 o 
  -6  13  16      645.67      761.73     89.90 o 
  -5  13  16      293.91      260.52    124.19 o 
  -4  13  16      144.16      473.66    246.76 o 
  -3  13  16      235.94      255.45     77.32 o 
  -2  13  16      434.43      465.55     72.63 o 
  -1  13  16        0.20       88.87     61.51 o 
   0  13  16      662.54      733.26    110.89 o 
   1  13  16      181.57      238.48    107.79 o 
  -5  14  16       34.52      149.37     75.78 o 
  -4  14  16     1219.47     1071.18    106.91 o 
  -3  14  16        0.27      102.23     94.95 o 
  -2  14  16      418.83      319.38     84.02 o 
  -1  14  16        5.67      126.81     68.15 o 
  -9   0  17       75.58      114.23    215.35 o 
  -7   0  17     2456.61     2525.33    483.49 o 
  -5   0  17      854.69      769.82    122.25 o 
  -3   0  17      128.33      159.18     96.15 o 
  -1   0  17      707.27      690.70     99.26 o 
   1   0  17     1373.33     1456.12    113.19 o 
   3   0  17      494.10      595.02    130.21 o 
  -9   1  17      981.35      768.14    196.01 o 
  -8   1  17       72.78       75.37    100.65 o 
  -7   1  17       15.62       21.05     83.73 o 
  -6   1  17       45.77       34.31     74.13 o 
  -5   1  17        2.50       19.79     69.41 o 
  -4   1  17      288.27      350.37     70.18 o 
  -3   1  17     1418.44     1278.08     74.28 o 
  -2   1  17       77.36      206.81     71.29 o 
  -1   1  17        3.41       25.77     61.63 o 
   0   1  17      347.39      346.19     62.08 o 
   1   1  17      340.49      451.45     71.24 o 
   2   1  17      478.49      335.58     66.28 o 
   3   1  17      143.18      208.98     73.93 o 
  -9   2  17      243.93      378.49    189.51 o 
  -8   2  17      293.25      216.88    114.10 o 
  -7   2  17      542.20      520.93     85.26 o 
  -6   2  17       72.36      117.00     70.72 o 
  -5   2  17      208.21      220.53     72.90 o 
  -4   2  17      216.85      243.42     61.16 o 
  -3   2  17        4.85      280.42     67.87 o 
  -2   2  17      459.96      459.68     70.76 o 
  -1   2  17      464.84      432.05     69.13 o 
   0   2  17      383.63      501.53     70.14 o 
   1   2  17      532.00      401.54     64.63 o 
   2   2  17       28.76       80.70     90.49 o 
   3   2  17      224.04      192.38     66.65 o 
  -9   3  17       33.32      252.09    190.72 o 
  -8   3  17      686.17      739.63    131.72 o 
  -7   3  17       24.34       53.10    139.99 o 
  -6   3  17      799.38      871.02     91.02 o 
  -5   3  17       85.53      131.75     76.69 o 
  -4   3  17      282.89      197.22     70.23 o 
  -3   3  17      442.47      468.69     69.52 o 
  -2   3  17      393.35      332.77     69.98 o 
  -1   3  17      395.07      395.88    127.99 o 
   0   3  17      290.93      254.83     56.71 o 
   1   3  17       15.42      -39.01    123.82 o 
   2   3  17      986.64     1153.64    143.08 o 
   3   3  17      139.92      223.56     74.92 o 
  -9   4  17        0.20      258.25    190.60 o 
  -8   4  17      391.04      293.72    106.09 o 
  -7   4  17      192.39      108.01    167.92 o 
  -6   4  17      103.03      102.19     90.18 o 
  -5   4  17      334.22      298.10     87.67 o 
  -4   4  17     1993.94     2168.55    129.36 o 
  -3   4  17        0.04      123.50     79.40 o 
  -2   4  17     1867.66     1965.87     73.93 o 
  -1   4  17      111.37      218.51     70.06 o 
   0   4  17      884.70      823.97     81.97 o 
   1   4  17      144.86      183.01     64.22 o 
   2   4  17        2.40      114.05    115.08 o 
   3   4  17        3.10      144.39     89.99 o 
  -9   5  17     1041.40     1000.59    311.03 o 
  -8   5  17      349.45      286.54    109.49 o 
  -7   5  17      158.32      209.16    116.04 o 
  -6   5  17      563.65      497.55    105.03 o 
  -5   5  17      335.16      292.75     86.67 o 
  -4   5  17       66.39      194.94     72.12 o 
  -3   5  17      569.55      597.26     95.72 o 
  -2   5  17       10.76      116.54     72.23 o 
  -1   5  17       91.40      108.24     81.99 o 
   0   5  17      244.86      253.25     71.61 o 
   1   5  17       47.16       40.57    108.92 o 
   2   5  17      385.05      429.36    121.46 o 
   3   5  17      302.66      499.38    225.87 o 
  -8   6  17       35.21      172.68    107.35 o 
  -7   6  17      805.20      869.47    200.10 o 
  -6   6  17       46.73      165.57    137.77 o 
  -5   6  17      263.05      301.78     91.41 o 
  -4   6  17      370.30      400.02     86.44 o 
  -3   6  17       70.31      183.43     86.27 o 
  -2   6  17      705.73      896.56    192.12 o 
  -1   6  17      181.37      358.80    170.62 o 
   0   6  17      594.68      663.79     65.98 o 
   1   6  17      656.52      663.47     82.70 o 
   2   6  17       22.44      120.01     96.07 o 
  -8   7  17       49.35      123.87    146.17 o 
  -7   7  17       35.14      169.64    169.59 o 
  -6   7  17       53.81      171.05    102.51 o 
  -5   7  17      653.14      616.97    101.62 o 
  -4   7  17        6.86      134.46     90.80 o 
  -3   7  17      702.01      639.40     88.02 o 
  -2   7  17      351.59      315.60    104.95 o 
  -1   7  17      512.14      459.79    112.22 o 
   0   7  17       22.50      -44.99     72.90 o 
   1   7  17      136.77      189.48     84.57 o 
   2   7  17        5.45       63.19     85.35 o 
  -8   8  17       13.14       53.49     88.68 o 
  -7   8  17     1586.62     1742.76    349.76 o 
  -6   8  17      377.39      408.97    105.08 o 
  -5   8  17      242.83      138.12    135.58 o 
  -4   8  17       66.35      156.58     91.07 o 
  -3   8  17        1.90       40.42     87.99 o 
  -2   8  17        2.15      135.32     66.43 o 
  -1   8  17      234.03      244.92     82.92 o 
   0   8  17       19.97      277.08    152.07 o 
   1   8  17     1776.08     1571.70     90.01 o 
   2   8  17      214.88      206.27     75.58 o 
  -7   9  17       28.40        6.43    108.02 o 
  -6   9  17      370.77      430.52     90.72 o 
  -5   9  17      206.59      226.36    136.72 o 
  -4   9  17       69.33      144.10     74.25 o 
  -3   9  17      711.03      701.03    113.58 o 
  -2   9  17      127.16       32.43    108.88 o 
  -1   9  17      227.94      388.17     74.62 o 
   0   9  17      551.55      452.43     74.10 o 
   1   9  17        1.49      143.99     74.88 o 
  -7  10  17      207.40      288.64    158.85 o 
  -6  10  17      222.34      407.12    107.69 o 
  -5  10  17      228.69      130.52     86.90 o 
  -4  10  17      886.82      845.33    107.66 o 
  -3  10  17        4.18       58.09     79.68 o 
  -2  10  17      460.97      487.67     69.79 o 
  -1  10  17      232.34      224.13     77.22 o 
   0  10  17      313.23      297.73     76.87 o 
   1  10  17      749.88      773.99    144.73 o 
  -6  11  17     1061.81      964.99    295.20 o 
  -5  11  17        7.49      148.66    108.27 o 
  -4  11  17      488.81      626.90    106.01 o 
  -3  11  17       89.25      102.56     85.14 o 
  -2  11  17        9.51      152.70     77.69 o 
  -1  11  17        1.96      305.75    172.97 o 
   0  11  17     1307.89     1547.30    184.61 o 
  -4  12  17      689.57      654.47    110.04 o 
  -3  12  17       51.52      288.81    123.87 o 
  -2  12  17      586.10      687.49    111.85 o 
  -1  12  17        0.84      251.52    120.13 o 
  -8   0  18      691.94      440.20    229.58 o 
  -6   0  18      356.29      291.75    105.19 o 
  -4   0  18      407.79      630.44    106.74 o 
  -2   0  18     1227.58     1362.32    105.20 o 
   0   0  18      150.79      200.08     83.93 o 
   2   0  18       12.85       87.61    151.05 o 
  -8   1  18     1110.96     1001.32    168.83 o 
  -7   1  18      117.68      233.37     84.40 o 
  -6   1  18      263.45      294.55     75.96 o 
  -5   1  18       36.42      169.97     79.53 o 
  -4   1  18      665.52      744.03     74.32 o 
  -3   1  18      199.72      184.55     64.87 o 
  -2   1  18        0.49       35.99     63.06 o 
  -1   1  18       39.70      131.33     70.84 o 
   0   1  18      861.22      897.32     74.36 o 
   1   1  18      118.74      111.20     67.46 o 
   2   1  18      625.83      548.71     77.42 o 
  -8   2  18      116.26      205.49    121.14 o 
  -7   2  18      230.30      335.09     87.66 o 
  -6   2  18       45.16       90.38     77.69 o 
  -5   2  18      668.46      604.66     74.37 o 
  -4   2  18      523.13      537.98     97.37 o 
  -3   2  18        3.34      126.27     71.65 o 
  -2   2  18      636.28      563.14     86.91 o 
  -1   2  18      178.64      399.44    147.67 o 
   0   2  18      109.45       61.65     65.61 o 
   1   2  18      480.31      506.70     79.43 o 
  -8   3  18      126.32      221.12    158.49 o 
  -7   3  18       94.76      157.58    194.89 o 
  -6   3  18       12.81      106.25     95.43 o 
  -5   3  18        2.86       13.99     76.60 o 
  -4   3  18       89.51      183.34     76.32 o 
  -3   3  18      849.99      848.98     73.62 o 
  -2   3  18       11.51        8.09     71.72 o 
  -1   3  18      376.90      326.01     60.14 o 
   0   3  18      188.99      206.11     74.36 o 
   1   3  18      348.67      254.12     81.73 o 
  -7   4  18      422.62      349.22    191.21 o 
  -6   4  18       16.71      200.89     95.89 o 
  -5   4  18      994.83      942.18     94.53 o 
  -4   4  18       26.37      138.87     89.70 o 
  -3   4  18       91.94      102.35     71.78 o 
  -2   4  18       36.66      123.51     84.08 o 
  -1   4  18       50.38       71.74     85.01 o 
   0   4  18        5.29       79.98     88.01 o 
   1   4  18      760.88      807.39     78.98 o 
  -7   5  18      263.95      201.38    141.98 o 
  -6   5  18      258.61      183.69    180.11 o 
  -5   5  18       98.93      141.07     98.91 o 
  -4   5  18       88.64      118.48     90.79 o 
  -3   5  18      884.28      736.03     90.93 o 
  -2   5  18       11.94      214.95    146.70 o 
  -1   5  18      640.50      720.37     98.26 o 
   0   5  18      310.89      307.72     77.15 o 
   1   5  18      139.27       99.04     88.83 o 
  -7   6  18      331.48      279.56    182.22 o 
  -6   6  18       30.33      -71.75     87.24 o 
  -5   6  18      360.29      463.19     82.62 o 
  -4   6  18      534.04      718.11     87.24 o 
  -3   6  18      102.66       74.85     89.68 o 
  -2   6  18      747.29      662.70     67.42 o 
  -1   6  18       34.48      190.81    116.59 o 
   0   6  18      220.98      304.90    151.69 o 
  -6   7  18      885.02      698.06    108.40 o 
  -5   7  18       18.82       83.54    121.84 o 
  -4   7  18      685.01     1060.71    254.61 o 
  -3   7  18        0.12      -37.69     77.75 o 
  -2   7  18      163.23      163.06    145.02 o 
  -1   7  18      180.82      159.16     69.79 o 
   0   7  18      979.44     1046.54    110.29 o 
  -5   8  18      129.80      477.51    177.82 o 
  -4   8  18      280.06      465.18     97.38 o 
  -3   8  18      441.45      564.18     93.19 o 
  -2   8  18      479.03      542.89     88.74 o 
  -1   8  18        2.25      148.06    127.25 o 
  -4   9  18       60.76      111.27     95.55 o 
  -3   9  18       69.73      162.71     94.02 o 
  -2   9  18       44.89      114.79     90.32 o 
  -5   0  19     1342.37     1173.18    147.83 o 
  -3   0  19       63.42       48.09    110.10 o 
  -1   0  19       22.41        4.12    108.70 o 
  -5   1  19       17.35       67.30     81.84 o 
  -4   1  19      129.37      190.60     77.96 o 
  -3   1  19      438.38      439.32     77.65 o 
  -2   1  19        0.62       69.91     75.78 o 
  -1   1  19      475.79      432.91     78.16 o 
  -5   2  19      131.69      178.58     82.57 o 
  -4   2  19       55.91      182.11     77.54 o 
  -3   2  19       32.36       54.08     76.70 o 
  -2   2  19      242.17      143.94     76.55 o 
  -1   2  19        8.47       82.99     69.52 o 
  -5   3  19       10.48       10.93     96.62 o 
  -4   3  19      757.44      740.17     91.40 o 
  -3   3  19       74.29      199.95     88.00 o 
  -2   3  19       23.68      -73.17     86.75 o 
  -4   4  19       77.98      119.29     77.04 o 
  -3   4  19       68.45      169.95     95.72 o 
  -2   4  19      769.29     1013.92    124.34 o 
                                                 
